# Supplementary material for: Evolutionary arms race in ant-ant mimicry: Camponotus lateralis lags behind in mimicking color patterns and sizes of regional Crematogaster models
Source: Sci Rep. 2025 Nov 20;15:41076. doi: 10.1038/s41598-025-25035-y (PMC12635149; doi:10.1038/s41598-025-25035-y)
Supplement: Supplementary file 2 — Supplementary Information 2. [file 41598_2025_25035_MOESM2_ESM.xlsx]

## Sheet: raw_data
ID	Genus	Species	Collector	Site	R_he	G_he	B_he	R_pr	G_pr	B_ pr	R_me	G_me	B_me	R_pp	G_pp	B_pp	R_pe	G_pe	B_pe	R_ga	G_ga	B_ga	CS	sqrtR_he	sqrtG_he	sqrtB_he	sqrtR_pr	sqrtG_pr	sqrtB_ pr	sqrtR_me	sqrtG_me	sqrtB_me	sqrtR_pp	sqrtG_pp	sqrtB_pp	sqrtR_pe	sqrtG_pe	sqrtB_pe	sqrtR_ga	sqrtG_ga	sqrtB_ga	head_PC1(89.9%)	pronotum_PC1(88.6%)	mesonotum_PC1(86.9%)	propodeum_PC1(89.7%)	petiole_PC1(90.8%)	gaster_PC1(91.4%)
WAG3069a	Crematogaster	scutellaris	Wagner H. C.	8	88.788	39.055	9.749	59.329	25.79	10.497	56.744	28.544	14.937	37.016	23.743	14.29	18.782	15.019	10.221	12.127	12.327	9.792	1029.23	9.42274	6.2494	3.12234	7.70253	5.07839	3.23991	7.53286	5.34266	3.86484	6.08408	4.87268	3.78021	4.33382	3.87544	3.19703	3.48238	3.51098	3.12922	-0.049789	-0.84505	-0.78247	-1.2768	-2.1824	-2.0515
WAG3069b	Crematogaster	scutellaris	Wagner H. C.	8	95.994	44.226	11.631	76.769	35.058	12.22	56.638	29.77	16.867	51.268	32.141	19.165	26.116	18.291	10.019	13.091	11.114	7.925	957.301	9.79765	6.65026	3.41043	8.76179	5.92098	3.49571	7.52582	5.45619	4.10695	7.16017	5.6693	4.37778	5.11038	4.2768	3.16528	3.61815	3.33377	2.81514	0.41433	-0.015646	-0.52599	-0.30388	-1.8649	-2.3727
WAG3069c	Crematogaster	scutellaris	Wagner H. C.	8	91.527	37.386	9.565	41.692	17.909	8.89	40.997	21.28	13.458	24.062	17.29	12.359	14.716	11.669	8.435	19.106	14.627	10.09	1052.14	9.56697	6.11441	3.09273	6.45693	4.2319	2.98161	6.40289	4.61303	3.66851	4.9053	4.15812	3.51554	3.83614	3.41599	2.90431	4.37104	3.82453	3.17648	-0.086578	-1.7255	-1.5607	-2.0148	-2.6574	-1.2241
WAG3069d	Crematogaster	scutellaris	Wagner H. C.	8	92.521	41.038	10.696	48.482	22.124	10.645	45.064	26.715	17.049	40.685	27.416	17.73	33.17	19.565	10.133	22.994	17.765	11.772	949.673	9.61878	6.40609	3.27047	6.9629	4.70362	3.26267	6.71297	5.16866	4.12904	6.37848	5.23603	4.2107	5.75934	4.42323	3.18324	4.79521	4.21485	3.43103	0.17263	-1.156	-0.84333	-0.77225	-1.6409	-0.44439
WAG3069e	Crematogaster	scutellaris	Wagner H. C.	8	77.649	34.913	11.149	40.863	20.384	11.979	47.898	30.292	22.21	33.411	27.046	20.689	17.559	14.948	11.18	13.856	14.424	11.964	973.874	8.81187	5.90872	3.33901	6.39242	4.51486	3.46107	6.92084	5.50382	4.71275	5.78022	5.20058	4.54852	4.19035	3.86626	3.34365	3.72236	3.79789	3.4589	-0.13246	-1.1904	-0.13957	-0.69896	-2.1284	-1.4021
WAG3069f	Crematogaster	scutellaris	Wagner H. C.	8	80.858	36.944	10.611	59.506	27.329	12.202	58.717	29.89	15.658	34.709	22.777	14.738	26.42	18.889	10.957	16.173	17.336	13.817	958.59	8.99211	6.07816	3.25745	7.71401	5.22771	3.49314	7.6627	5.46717	3.95702	5.89143	4.77253	3.83901	5.14004	4.34615	3.31014	4.02157	4.16365	3.71712	-0.09891	-0.55094	-0.61535	-1.3209	-1.7409	-0.71475
WAG3069g	Crematogaster	scutellaris	Wagner H. C.	8	77.984	35.998	12.412	47.201	24.068	13.449	58.805	33.569	22.62	44.681	30.821	21.088	24.993	18.499	11.978	17.551	18.804	15.27	1000.37	8.83085	5.99983	3.52307	6.8703	4.90591	3.66729	7.66844	5.79388	4.75605	6.68438	5.55167	4.59217	4.9993	4.30105	3.46092	4.18939	4.33636	3.90768	0.055224	-0.72823	0.21839	-0.31655	-1.6968	-0.31631
WAG3069h	Crematogaster	scutellaris	Wagner H. C.	8	67.966	31.404	11.997	40.659	22.291	13.224	43.402	28.172	21.166	39.795	29.187	21.218	24.441	19.993	13.658	26.142	20.182	13.415	891.735	8.24415	5.60393	3.46367	6.37644	4.72133	3.63648	6.58802	5.30773	4.60065	6.30833	5.4025	4.6063	4.94378	4.47135	3.69567	5.11292	4.49244	3.66265	-0.26852	-0.953	-0.40791	-0.45456	-1.5	0.16241
WAG3069i	Crematogaster	scutellaris	Wagner H. C.	8	37.495	19.38	8.743	22.908	14.003	9.78	26.563	20.383	15.592	26.563	20.383	15.592	24.279	20.439	15.248	18.562	15.829	10.706	926.313	6.12332	4.40227	2.95686	4.78623	3.74206	3.1273	5.15393	4.51475	3.94867	5.15393	4.51475	3.94867	4.92737	4.52095	3.90487	4.30836	3.97857	3.272	-1.6009	-2.2035	-1.6888	-1.5221	-1.3539	-1.0605
WAG3069j	Crematogaster	scutellaris	Wagner H. C.	8	96.303	45.72	13.226	80.206	37.572	13.954	63.394	33.132	18.513	52.661	30.859	16.979	37.876	24.746	13.723	19.871	20.463	16.087	988.904	9.81341	6.76166	3.63676	8.95578	6.1296	3.73551	7.96203	5.75604	4.30267	7.25679	5.55509	4.12056	6.15435	4.97454	3.70446	4.45769	4.5236	4.01086	0.64311	0.33519	-0.11373	-0.50025	-1.0133	0.081224
WAG3074a	Crematogaster	scutellaris	Wagner H. C.	8	127.644	69.156	16.354	67.28	32.258	12.816	43.257	23.451	15.3	32.964	26.707	21.671	46.837	30.5	16.613	20.836	18.376	13.274	1230.36	11.298	8.31601	4.04401	8.20244	5.67961	3.57994	6.57701	4.84262	3.91152	5.74143	5.16788	4.65521	6.84376	5.52268	4.0759	4.56465	4.28672	3.64335	1.8644	-0.17279	-1.2064	-0.64727	-0.4092	-0.34945
WAG3074b	Crematogaster	scutellaris	Wagner H. C.	8	129.45	71.973	18.424	31.123	20.487	13.042	21.623	17.156	14.08	24.72	22.626	17.903	32.385	29.308	19.971	28.044	24.397	16.545	982.933	11.3776	8.48369	4.29232	5.5788	4.52626	3.61137	4.65005	4.14198	3.75233	4.97192	4.75668	4.23119	5.69078	5.41369	4.46889	5.29566	4.93933	4.06755	2.1457	-1.2536	-2.1504	-1.2812	-0.48379	0.96625
WAG3074c	Crematogaster	scutellaris	Wagner H. C.	8	112.94	53.328	11.36	22.987	15.413	10.232	18.157	14.614	11.782	25.223	22.592	19.686	35.732	29.293	19.508	19.183	17.934	12.896	1080.38	10.6273	7.3026	3.37046	4.79448	3.92594	3.19875	4.2611	3.82283	3.43249	5.02225	4.7531	4.43689	5.97762	5.4123	4.41679	4.37984	4.23486	3.5911	0.80167	-2.0645	-2.6661	-1.1287	-0.4469	-0.54669
WAG3074d	Crematogaster	scutellaris	Wagner H. C.	8	113.364	55.966	11.642	37.161	19.811	10.95	17.967	13.614	12.057	18.087	17.593	14.028	28.071	22.081	13.413	17.745	15.784	11.356	1182.57	10.6473	7.48104	3.41204	6.09598	4.45095	3.30908	4.23875	3.68972	3.47232	4.25288	4.1944	3.7454	5.29821	4.69904	3.66238	4.21248	3.97291	3.36987	0.90206	-1.4304	-2.6939	-2.0021	-1.3506	-1.041
WAG3074e	Crematogaster	scutellaris	Wagner H. C.	8	107.644	54.137	14.537	24.437	17.192	11.151	25.504	19.693	16.024	25.19	23.114	18.901	31.52	26.85	17.498	19.13	20.066	15.195	1150.25	10.3752	7.35778	3.81274	4.94338	4.14632	3.33931	5.05015	4.43768	4.003	5.01896	4.8077	4.34753	5.61427	5.1817	4.18306	4.37379	4.47951	3.89808	1.126	-1.8121	-1.7017	-1.1705	-0.76785	-0.099414
WAG3074f	Crematogaster	scutellaris	Wagner H. C.	8	118.771	57.379	11.927	43.229	21.375	9.653	25.35	15.446	10.151	27.049	23.196	19.195	29.306	21.924	13.378	17.508	17.783	13.716	1139.25	10.8982	7.57489	3.45355	6.57488	4.62331	3.10693	5.03488	3.93014	3.18606	5.20087	4.81622	4.38121	5.4135	4.68231	3.65759	4.18426	4.21699	3.70351	1.0279	-1.429	-2.6303	-1.0998	-1.3315	-0.5852
WAG3074g	Crematogaster	scutellaris	Wagner H. C.	8	117.806	60.481	12.448	39.62	21.616	10.758	26.774	17.564	12.717	27.507	21.525	15.406	28.09	20.462	11.859	21.441	17.892	12.37	1224.69	10.8538	7.77695	3.52817	6.29444	4.6493	3.27994	5.17436	4.19094	3.56609	5.24471	4.6395	3.92505	5.3	4.52349	3.44369	4.63044	4.22989	3.5171	1.1484	-1.3305	-2.1529	-1.4694	-1.5525	-0.46038
WAG3074h	Crematogaster	scutellaris	Wagner H. C.	8	123.56	64.561	13.921	56.062	27.513	11.516	41.246	23.85	14.803	31.78	25.18	18.399	33.048	22.411	12.713	17.976	16.74	12.702	1217.36	11.1158	8.03499	3.73109	7.48746	5.24528	3.39352	6.4223	4.88365	3.84747	5.63738	5.01797	4.28941	5.74874	4.73403	3.56553	4.23981	4.09145	3.56399	1.4665	-0.69349	-1.2854	-0.98072	-1.2885	-0.76767
WAG3074i	Crematogaster	scutellaris	Wagner H. C.	8	102.053	46.978	11.639	18.881	13.529	9.158	13.975	13.352	11.758	20.313	21.899	19.036	27.784	23.995	16.37	16.631	14.28	11.227	1121.02	10.1021	6.85405	3.4116	4.34523	3.67818	3.02622	3.73832	3.65404	3.42899	4.50699	4.67964	4.36303	5.27105	4.89847	4.04599	4.07811	3.77889	3.35067	0.5573	-2.4331	-2.8787	-1.3328	-1.0422	-1.2917
WAG3074j	Crematogaster	scutellaris	Wagner H. C.	8	113.628	54.276	10.911	35.284	18.311	10.014	18.979	13.875	12.03	24.598	22.436	18.051	21.923	16.607	10.383	15.738	14.13	10.952	1184.57	10.6596	7.36722	3.30318	5.94003	4.27914	3.16449	4.35649	3.72492	3.46843	4.95964	4.73667	4.24865	4.6822	4.07517	3.22227	3.96711	3.75899	3.30938	0.77602	-1.6696	-2.6513	-1.2797	-2.0078	-1.4097
WAG3074l	Crematogaster	scutellaris	Wagner H. C.	8	146.049	83.247	23.121	52.606	27.117	15.657	42.497	27.812	23.633	41.557	28.223	22.096	48.466	36.48	28.692	33.86	33.914	31.732	1153.25	12.0851	9.12398	4.80843	7.253	5.2074	3.95689	6.51897	5.27371	4.86138	6.44647	5.31253	4.70064	6.96175	6.03987	5.35649	5.81893	5.82357	5.63312	2.9589	-0.24779	-0.21426	-0.38974	0.61684	3.298
WAG3083a	Crematogaster	scutellaris	Wagner H. C.	7	138.848	68.826	17.198	35.594	19.145	12.932	27.972	17.97	14.826	22.627	17.095	14.604	26.797	19.882	13.323	29.811	25.68	19.728	1174.15	11.7834	8.29614	4.14705	5.96607	4.3755	3.59611	5.28886	4.2391	3.85045	4.75678	4.13461	3.82152	5.17658	4.45892	3.65007	5.45995	5.06754	4.44162	2.0572	-1.2276	-1.8555	-1.8493	-1.4763	1.4818
WAG3083b	Crematogaster	scutellaris	Wagner H. C.	7	163.904	93.863	22.77	35.461	19.267	11.461	38.432	22.964	15.795	32.588	21.495	14.779	52.32	33.182	24.096	36.204	28.586	21.595	1013.75	12.8025	9.68829	4.77179	5.95491	4.38942	3.38541	6.19935	4.79208	3.97429	5.70859	4.63627	3.84435	7.23326	5.76038	4.90877	6.01698	5.34659	4.64704	3.2922	-1.4195	-1.273	-1.413	0.29852	2.2133
WAG3083c	Crematogaster	scutellaris	Wagner H. C.	7	129.949	62.354	13.912	24.055	14.18	10.122	29.878	17.337	13.023	30.108	17.374	12.102	37.688	25.239	16.976	22.56	21.625	16.97	1188.69	11.3995	7.89645	3.72988	4.90459	3.76563	3.18151	5.46608	4.16377	3.60874	5.48708	4.16821	3.47879	6.13906	5.02384	4.12019	4.74974	4.65027	4.11947	1.4849	-2.1144	-2.0505	-1.8945	-0.73687	0.45003
WAG3083d	Crematogaster	scutellaris	Wagner H. C.	7	128.88	65.72	15.073	26.581	15.455	10.557	21.653	15.247	12.282	20.879	15.38	12.278	19.705	14.229	9.777	24.819	23.922	18.696	1025.88	11.3525	8.10679	3.8824	5.15568	3.93128	3.24915	4.65328	3.90474	3.50457	4.56935	3.92173	3.504	4.43903	3.77213	3.12682	4.98187	4.89101	4.32389	1.6719	-1.9244	-2.4653	-2.1935	-2.2387	0.95286
WAG3086a	Crematogaster	scutellaris	Wagner H. C.	7	86.379	36.754	11.286	16.872	11.8	8.48	17.827	14.555	12.145	21.583	20.549	17.342	22.118	17.575	10.851	16.309	17.571	13.445	1258.8	9.29403	6.06251	3.35946	4.10755	3.43511	2.91204	4.2222	3.8151	3.48497	4.64575	4.5331	4.16437	4.70298	4.19225	3.29409	4.03844	4.19178	3.66674	0.051186	-2.6924	-2.6341	-1.4907	-1.9145	-0.72469
WAG3086b	Crematogaster	scutellaris	Wagner H. C.	7	97.38	40.725	10.15	17.056	13.179	9.686	13.327	11.298	9.876	18.996	19.431	15.149	21.407	19.128	12.633	19.532	19.512	14.215	1176.48	9.86813	6.38161	3.18591	4.12989	3.63029	3.11223	3.65062	3.36125	3.14261	4.35844	4.40806	3.89217	4.62677	4.37356	3.55429	4.4195	4.41724	3.77028	0.15333	-2.4268	-3.2747	-1.7951	-1.7026	-0.22815
WAG3086c	Crematogaster	scutellaris	Wagner H. C.	7	100.081	43.071	13.123	25.318	16.712	10.265	22.189	17.445	13.379	20.598	20.863	17.688	24.704	24.836	17.297	18.076	18.646	13.831	1082.86	10.004	6.56285	3.62257	5.0317	4.08803	3.2039	4.71052	4.17672	3.65773	4.5385	4.5676	4.20571	4.97031	4.98357	4.15897	4.25159	4.3181	3.71901	0.60805	-1.9371	-2.2018	-1.4755	-1.0134	-0.45154
WAG3086d	Crematogaster	scutellaris	Wagner H. C.	7	102.851	46.232	12.482	25.708	16.739	10.249	20.484	16.786	13.489	22.503	21.44	17.616	30.221	26.106	17.125	20.04	19.885	14.593	1117.14	10.1415	6.79941	3.53299	5.07031	4.09133	3.20141	4.52593	4.09707	3.67274	4.74373	4.63033	4.19714	5.49736	5.1094	4.13824	4.47661	4.45926	3.82008	0.64798	-1.9284	-2.2713	-1.4078	-0.85127	-0.11842
WAG3086e	Crematogaster	scutellaris	Wagner H. C.	7	94.723	39.625	9.836	21.677	14.81	9.88	17.86	13.804	10.793	20.252	16.728	12.244	26.742	23.083	14.648	20.124	20.49	15.228	1243.9	9.73257	6.29484	3.13624	4.65586	3.84838	3.14325	4.22611	3.71537	3.28527	4.50022	4.08999	3.49914	5.17127	4.80448	3.82727	4.48598	4.52659	3.90231	0.050487	-2.1808	-2.8487	-2.1505	-1.2391	0.0094911
WAG3086f	Crematogaster	scutellaris	Wagner H. C.	7	136.57	71.026	18.859	17.217	13.07	9.787	18.284	14.998	12.166	25.925	22.911	18.518	33.804	33.334	24.181	23.908	26.106	20.226	1130.67	11.6863	8.42769	4.3427	4.14934	3.61525	3.12842	4.27598	3.87273	3.48798	5.09166	4.78654	4.30325	5.81412	5.77356	4.91742	4.88958	5.1094	4.49733	2.2409	-2.4128	-2.5929	-1.1912	-0.038773	1.2147
WAG3086g	Crematogaster	scutellaris	Wagner H. C.	7	113.9	49.102	11.39	21.548	13.918	9.658	18.093	13.174	10.492	20.97	18.583	13.786	30.47	28.818	19.526	17.067	17.544	13.426	1239.54	10.6724	7.00728	3.37491	4.64198	3.73068	3.10773	4.25359	3.6296	3.23914	4.5793	4.3108	3.71295	5.51996	5.36824	4.41882	4.13122	4.18856	3.66415	0.71442	-2.2625	-2.9179	-1.9011	-0.57387	-0.67297
WAG3086h	Crematogaster	scutellaris	Wagner H. C.	7	78.545	28.654	9.051	19.329	12.504	9.786	15.342	11.112	9.561	19.945	17.753	13.835	28.934	25.46	17.091	20.982	22.44	16.745	1160.97	8.86256	5.35294	3.00849	4.39648	3.5361	3.12826	3.91689	3.33347	3.09209	4.46598	4.21343	3.71954	5.37903	5.04579	4.13413	4.58061	4.73709	4.09207	-0.58436	-2.3808	-3.2601	-1.9608	-0.90618	0.39252
WAG3086i	Crematogaster	scutellaris	Wagner H. C.	7	126.649	63.543	12.7	28.32	21.708	14.882	19.211	15.564	12.493	19.965	18.005	13.629	24.888	23.196	15.167	26.004	24.947	18.395	1250.49	11.2538	7.97139	3.56371	5.32165	4.65918	3.85772	4.38304	3.94512	3.53454	4.46822	4.24323	3.69175	4.98879	4.81622	3.89448	5.09941	4.9947	4.28894	1.3391	-1.0402	-2.4935	-1.9682	-1.2371	1.0767
WAG3086j	Crematogaster	scutellaris	Wagner H. C.	7	152.158	74.353	17.431	29.849	17.874	11.143	28.483	18.058	12.144	33.161	28.24	21.488	42.506	42.589	30.424	24.583	25.958	19.229	1073.79	12.3352	8.62282	4.17504	5.46342	4.22777	3.33811	5.33695	4.24947	3.48482	5.75856	5.31413	4.63552	6.51966	6.52602	5.5158	4.95812	5.0949	4.38509	2.323	-1.65	-2.1557	-0.60172	0.78734	1.1506
WAG3089a	Crematogaster	scutellaris	Wagner H. C.	7	106.101	51.093	14.619	23.032	18.356	12.715	17.608	16.366	13.444	26.328	25.764	20.97	28.651	25.567	16.848	24.864	27.469	21.502	1039.3	10.3005	7.14794	3.82348	4.79917	4.28439	3.56581	4.19619	4.04549	3.66661	5.13108	5.07583	4.5793	5.35266	5.05638	4.10463	4.98638	5.24109	4.63702	1.0451	-1.5865	-2.3855	-0.88294	-0.92735	1.4948
WAG3089b	Crematogaster	scutellaris	Wagner H. C.	7	120.264	54.159	15.26	22.902	16.477	11.917	25.036	19.275	15.583	25.401	21.876	15.877	32.016	28.949	19.312	22.355	22.171	16.957	1212.68	10.9665	7.35928	3.9064	4.7856	4.05919	3.4521	5.0036	4.39033	3.94753	5.03994	4.67718	3.9846	5.65827	5.38043	4.39454	4.72811	4.70861	4.11789	1.3435	-1.7817	-1.7823	-1.4642	-0.55084	0.48152
WAG3089w	Crematogaster	scutellaris	Wagner H. C.	7	127.971	61.055	16.564	24.995	13.694	10.074	24.969	14.646	11.943	23.125	15.208	11.777	30.926	20.007	11.325	24.53	21.559	15.14	1212.62	11.3124	7.81377	4.06989	4.9995	3.70054	3.17396	4.9969	3.82701	3.45586	4.80885	3.89974	3.43176	5.56111	4.47292	3.36526	4.95278	4.64317	3.89102	1.7164	-2.1224	-2.4499	-2.1931	-1.5565	0.37582
WAG3089x	Crematogaster	scutellaris	Wagner H. C.	7	119.517	50.719	14.377	27.373	15.516	11.452	32.053	22.489	17.842	23.017	16.297	12.513	40.497	28.482	19.799	25.538	24.295	18.178	1204.3	10.9324	7.12173	3.7917	5.23192	3.93904	3.38408	5.66154	4.74226	4.22398	4.7976	4.03695	3.53737	6.36373	5.33685	4.44961	5.05351	4.929	4.26357	1.1591	-1.7776	-1.2193	-2.0716	-0.35932	0.97565
WAG3089y	Crematogaster	scutellaris	Wagner H. C.	7	119.321	54.884	14.887	24.511	14.601	10.254	23.947	15.693	12.073	23.648	15.664	11.651	48.612	30.633	19.101	20.484	19.664	14.654	1217.8	10.9234	7.40837	3.85837	4.95086	3.82113	3.20219	4.89357	3.96144	3.47462	4.86292	3.95778	3.41336	6.97223	5.53471	4.37047	4.52593	4.43441	3.82805	1.3106	-2.0621	-2.4038	-2.1707	-0.1876	-0.10129
WAG3089z	Crematogaster	scutellaris	Wagner H. C.	7	150.905	84.591	21.425	37.228	21.174	12.031	33.641	23.735	17.476	31.119	22.534	17.023	31.546	21.526	12.338	33.249	27.98	19.208	1076.63	12.2843	9.19734	4.62871	6.10148	4.60152	3.46857	5.80009	4.87186	4.18043	5.57844	4.747	4.12589	5.61658	4.63961	3.51255	5.76619	5.28961	4.38269	2.8829	-1.2238	-1.1656	-1.2094	-1.3889	1.7935
WAG3094a	Crematogaster	scutellaris	Wagner H. C.	6	113.556	55.805	14.427	19.603	15.869	12.844	13.614	11.874	9.905	11.876	10.167	8.374	21.079	18.65	13.353	24.213	25.747	22.115	1178.14	10.6563	7.47027	3.79829	4.42753	3.98359	3.58385	3.68972	3.44587	3.14722	3.44616	3.18857	2.89379	4.59119	4.31856	3.65418	4.92067	5.07415	4.70266	1.2192	-1.78	-3.2245	-3.1628	-1.6685	1.3785
WAG3094b	Crematogaster	scutellaris	Wagner H. C.	6	111.918	57.551	16.89	39.303	26.417	16.226	25.644	22.852	16.81	26.023	23.126	14.937	26.142	22.11	13.837	25.734	26.684	19.048	1102.42	10.5791	7.58624	4.10974	6.26921	5.13975	4.02815	5.06399	4.78038	4.1	5.10127	4.80895	3.86484	5.11292	4.70213	3.71981	5.07287	5.16566	4.3644	1.4978	-0.4575	-1.4684	-1.4822	-1.3587	1.2587
WAG3094c	Crematogaster	scutellaris	Wagner H. C.	6	114.292	50.758	9.571	16.384	11.255	7.468	9.199	9.34	6.624	9.432	9.389	6.393	16.552	15.623	8.858	16.491	20.306	14.149	1142.07	10.6907	7.12446	3.0937	4.04772	3.35485	2.73276	3.03299	3.05614	2.57371	3.07116	3.06415	2.52844	4.06841	3.95259	2.97624	4.06091	4.50622	3.76152	0.52703	-2.9039	-4.061	-3.5524	-2.3583	-0.38353
WAG3094d	Crematogaster	scutellaris	Wagner H. C.	6	130.244	70.405	13.517	22.996	15.087	8.99	18.707	16.448	11.862	22.594	20.946	13.184	40.721	33.029	19.922	26.183	30.672	23.603	1142.07	11.4124	8.39077	3.67655	4.79541	3.8842	2.99833	4.32516	4.05561	3.44413	4.75331	4.57668	3.63098	6.3813	5.74709	4.46341	5.11693	5.53823	4.85829	1.6139	-2.2653	-2.5403	-1.8152	-0.19582	1.9945
WAG3094e	Crematogaster	scutellaris	Wagner H. C.	6	131.142	71.215	13.632	24.011	15.192	8.825	18.04	15.417	11.146	22.745	21.004	13.188	40.165	32.604	19.637	25.569	29.829	23.065	1154.8	11.4517	8.4389	3.69215	4.9001	3.89769	2.97069	4.24735	3.92645	3.33856	4.76917	4.58301	3.63153	6.33759	5.70999	4.43137	5.05658	5.46159	4.8026	1.6526	-2.2591	-2.7073	-1.8086	-0.24034	1.8505
WAG3094f	Crematogaster	scutellaris	Wagner H. C.	6	108.397	51.224	13.363	28.438	16.62	12.447	21.391	18.663	15.415	19.173	17.585	14.263	33.589	29.24	21.106	25.421	27.455	22.288	1180.64	10.4114	7.15709	3.65554	5.33273	4.07676	3.52803	4.62504	4.32007	3.92619	4.3787	4.19345	3.77664	5.7956	5.4074	4.59413	5.04192	5.23975	4.72102	0.93585	-1.5662	-1.9305	-1.9503	-0.38147	1.5982
WAG3094g	Crematogaster	scutellaris	Wagner H. C.	6	108.716	53.969	14.004	24.153	17.626	13.801	18.471	16.963	14.497	20.085	18.17	15.636	31.757	27.723	20.065	27.4	29.082	23.536	1083.65	10.4267	7.34636	3.74219	4.91457	4.19833	3.71497	4.29779	4.11862	3.80749	4.48163	4.26263	3.95424	5.63533	5.26526	4.4794	5.2345	5.39277	4.85139	1.0761	-1.4528	-2.2054	-1.777	-0.5452	1.9456
WAG3094h	Crematogaster	scutellaris	Wagner H. C.	6	113.64	57.632	16.197	28.552	19.921	13.83	21.411	18.569	15.389	24.416	20.862	16.876	46.729	38.062	26.87	31.611	33.689	28.049	1087.14	10.6602	7.59157	4.02455	5.34341	4.46329	3.71887	4.6272	4.30918	3.92288	4.94125	4.56749	4.10804	6.83586	6.16944	5.18363	5.62237	5.80422	5.29613	1.4485	-1.2383	-1.9374	-1.4445	0.52455	2.8798
WAG3094i	Crematogaster	scutellaris	Wagner H. C.	6	104.522	47.947	13.814	23.892	18.122	14.362	22.667	21.232	18.698	22.837	21.301	18.951	42.535	32.518	23.673	28.926	30.077	26.926	1189.01	10.2236	6.92438	3.71672	4.88794	4.25699	3.78972	4.76099	4.60782	4.32412	4.77881	4.6153	4.35327	6.52189	5.70246	4.86549	5.37829	5.48425	5.18903	0.86193	-1.368	-1.4271	-1.2974	0.075752	2.3891
WAG3094j	Crematogaster	scutellaris	Wagner H. C.	6	112.063	50.982	15.617	25.589	15.311	13.204	18.876	17.729	16.944	22.691	19.585	16.267	39.878	32.643	23.444	27.454	28.529	24.934	1178.56	10.586	7.14017	3.95184	5.05856	3.91293	3.63373	4.34465	4.21058	4.11631	4.76351	4.42549	4.03324	6.3149	5.71341	4.8419	5.23966	5.34125	4.9934	1.2157	-1.6013	-1.8859	-1.5927	0.0142	2.0275
WAG3094w	Crematogaster	scutellaris	Wagner H. C.	6	177.137	101.263	24.545	41.129	24.009	14.684	44.407	29.467	20.542	47.388	27.666	17.401	46.826	34.299	28.319	41.416	35.075	23.339	1148	13.3093	10.063	4.95429	6.41319	4.8999	3.83197	6.66386	5.42835	4.53233	6.88389	5.25985	4.17145	6.84295	5.85653	5.32156	6.43553	5.92242	4.83105	3.6913	-0.69448	-0.39601	-0.66706	0.49846	3.0764
WAG3105a	Crematogaster	scutellaris	Wagner H. C.	6	127.06	74.123	17.011	31.814	20.014	10.521	31.269	22.126	13.259	31.074	24.034	16.558	42.037	29.49	18.195	30.664	26.536	18.448	1067.76	11.2721	8.60947	4.12444	5.64039	4.4737	3.24361	5.59187	4.70383	3.64129	5.57441	4.90245	4.06915	6.48359	5.43047	4.26556	5.53751	5.15131	4.29511	2.0255	-1.5975	-1.7598	-1.1911	-0.41166	1.4718
WAG3105b	Crematogaster	scutellaris	Wagner H. C.	6	142.352	87.988	23.009	47.327	29.165	13.664	44.181	29.99	16.899	34.229	27.4	19.827	42.763	34.752	21.75	33.825	28.992	19.907	1022.41	11.9311	9.38019	4.79677	6.87946	5.40046	3.69648	6.64688	5.47631	4.11084	5.85056	5.2345	4.45275	6.53934	5.89508	4.66369	5.81593	5.38442	4.46173	3.001	-0.50826	-0.74599	-0.73498	0.023455	1.965
WAG3105c	Crematogaster	scutellaris	Wagner H. C.	6	112.109	64.672	17.429	35.909	22.488	11.705	34.603	23.638	14.288	38.236	28.082	18.485	31.728	22.991	14.546	34.783	27.21	16.736	1043.34	10.5882	8.04189	4.17481	5.99241	4.74215	3.42126	5.88243	4.86189	3.77995	6.18353	5.29925	4.29942	5.63276	4.79489	3.81392	5.89771	5.21632	4.09097	1.7104	-1.2409	-1.4957	-0.73499	-1.138	1.5704
WAG3105d	Crematogaster	scutellaris	Wagner H. C.	6	114.166	67.111	19.891	44.709	28.052	13.946	41.522	29.573	18.436	45.815	34.743	24.406	39.167	30.672	19.502	35.918	27.997	17.205	1002.75	10.6848	8.19213	4.45993	6.68648	5.29641	3.73443	6.44376	5.43811	4.29372	6.76868	5.89432	4.94024	6.25835	5.53823	4.41611	5.99316	5.29122	4.14789	2.0201	-0.56229	-0.65707	0.072274	-0.33238	1.7354
WAG3105e	Crematogaster	scutellaris	Wagner H. C.	6	110.869	55.586	15.721	22.97	16.95	12.03	21.295	18.484	15.954	25.368	24.136	21.572	26.618	22.21	14.872	23.133	23.067	18.402	1129.69	10.5294	7.4556	3.96497	4.7927	4.11704	3.46843	4.61465	4.2993	3.99425	5.03667	4.91284	4.64457	5.15926	4.71275	3.85642	4.80968	4.80281	4.28976	1.3217	-1.7425	-1.883	-0.92227	-1.2573	0.74991
WAG3105f	Crematogaster	scutellaris	Wagner H. C.	6	133.817	81.729	23.228	48.126	30.13	15.199	48.515	31.594	17.873	48.869	36.867	25.681	49.738	37.134	22.581	32.244	29.371	21.679	1041.68	11.5679	9.04041	4.81954	6.93729	5.48908	3.89859	6.96527	5.62085	4.22765	6.99064	6.07182	5.06764	7.05252	6.09377	4.75195	5.67838	5.4195	4.65607	2.8172	-0.27298	-0.49924	0.28076	0.27768	2.0724
WAG3105g	Crematogaster	scutellaris	Wagner H. C.	6	143.447	91.705	26.77	82.077	52.481	21.965	65.536	43.07	21.313	52.925	37.718	23.6	49.963	34.21	17.266	50.622	35.726	20.888	1029.17	11.9769	9.57627	5.17397	9.05964	7.24438	4.68668	8.09543	6.56277	4.6166	7.27496	6.1415	4.85798	7.06845	5.84893	4.15524	7.11491	5.97712	4.57034	3.3905	1.6689	0.53636	0.23197	-0.18446	3.3136
WAG3105h	Crematogaster	scutellaris	Wagner H. C.	6	111.299	63.775	17.863	53.631	35.245	18.085	48.144	32.563	18.378	45.36	34.69	23.798	40.249	29.629	17.301	31.187	28.079	20.016	995.342	10.5498	7.98593	4.22646	7.32332	5.93675	4.25265	6.93859	5.7064	4.28696	6.73498	5.88982	4.87832	6.34421	5.44325	4.15945	5.58453	5.29896	4.47392	1.7247	0.32413	-0.41849	0.01975	-0.50801	1.7671
WAG3105i	Crematogaster	scutellaris	Wagner H. C.	6	118.471	68.762	17.958	38.594	24.872	13.264	32.199	22.985	14.287	33.853	27.36	20.587	35.373	27.037	16.302	24.4	24.02	18.358	991.161	10.8844	8.29229	4.23769	6.21241	4.98718	3.64198	5.67442	4.79427	3.77981	5.81833	5.23068	4.53729	5.94752	5.19971	4.03757	4.93964	4.90102	4.28462	1.9183	-0.887	-1.5794	-0.68609	-0.77135	0.90204
WAG3105j	Crematogaster	scutellaris	Wagner H. C.	6	125.889	68.147	15.761	37.009	22.707	11.746	35.42	23.844	14.111	28.586	23.71	18.002	24.17	18.724	11.678	23.127	21.091	15.68	1119.44	11.22	8.25512	3.97001	6.0835	4.76519	3.42724	5.95147	4.88303	3.75646	5.34659	4.86929	4.24288	4.9163	4.32712	3.41731	4.80905	4.59249	3.9598	1.764	-1.2034	-1.4889	-1.1395	-1.7351	0.3063
WAG3108a	Crematogaster	scutellaris	Wagner H. C.	6	96.465	43.814	16.815	64.381	34.418	16.053	32.978	24.04	19.861	29.298	23.426	22.237	21.565	18.592	13.255	14.316	15.313	12.025	1011.81	9.82166	6.61921	4.10061	8.02378	5.86669	4.00662	5.74265	4.90306	4.45657	5.41276	4.84004	4.71561	4.64381	4.31184	3.64074	3.78365	3.91318	3.46771	0.97879	0.24769	-0.9278	-0.809	-1.6666	-1.2666
WAG3116a	Crematogaster	scutellaris	Wagner H. C.	5	160.463	93.215	20.43	25.106	14.158	9.094	21.085	15.852	12.452	19.792	12.82	9.149	25.709	16.288	8.922	33.806	24.735	14.876	1129	12.6674	9.65479	4.51996	5.01059	3.76271	3.01563	4.59184	3.98146	3.52874	4.44882	3.5805	3.02473	5.0704	4.03584	2.98697	5.81429	4.97343	3.85694	3.041	-2.2416	-2.428	-2.6809	-2.0755	1.1315
WAG3116b	Crematogaster	scutellaris	Wagner H. C.	5	111.663	48.827	11.119	13.886	8.59	7.516	14.159	9.74	8.293	14.469	10.102	8.392	15.979	13.441	9.945	15.724	11.906	8.526	1198.19	10.5671	6.98763	3.33452	3.72639	2.93087	2.74153	3.76284	3.1209	2.87976	3.80381	3.17836	2.89689	3.99737	3.6662	3.15357	3.96535	3.45051	2.91993	0.64946	-3.1408	-3.5753	-3.0772	-2.3689	-1.9814
WAG3116c	Crematogaster	scutellaris	Wagner H. C.	5	123.722	64.852	12.752	17.826	10.45	7.605	23.15	14.437	10.364	16.975	10.503	7.353	25.209	18.992	12.789	26.98	18.546	11.769	1069.23	11.123	8.05307	3.57099	4.22208	3.23265	2.75772	4.81144	3.79961	3.21932	4.12007	3.24083	2.71164	5.02086	4.35798	3.57617	5.19423	4.30651	3.4306	1.3423	-2.8838	-2.7158	-3.1041	-1.598	-0.12981
WAG3116d	Crematogaster	scutellaris	Wagner H. C.	5	119.808	60.07	12.34	25.727	14.21	9.479	23.923	15.33	11.196	23.667	13.476	9.181	19.812	12.75	7.568	25.06	20.027	14.054	1132.08	10.9457	7.75048	3.51283	5.07218	3.76962	3.0788	4.89111	3.91535	3.34604	4.86487	3.67097	3.03002	4.45107	3.57071	2.751	5.006	4.47515	3.74887	1.1484	-2.1651	-2.5356	-2.5418	-2.5466	0.15625
WAG3120a	Crematogaster	scutellaris	Wagner H. C.	5	142.486	79.621	24.938	32.948	21.211	16.101	31.697	26.542	22.249	36.11	24.49	16.421	81.102	50.339	37.316	41.228	34.073	27.112	919.162	11.9367	8.92306	4.9938	5.74003	4.60554	4.01261	5.63001	5.15189	4.71688	6.00916	4.94874	4.05228	9.00566	7.095	6.10868	6.4209	5.83721	5.20692	3.0077	-0.81198	-0.62595	-1.0793	1.9788	3.3165
WAG3120b	Crematogaster	scutellaris	Wagner H. C.	5	150.241	84.224	19.867	25.796	16.23	11.739	26.588	20.705	16.321	32.087	23.927	16.95	64.064	42.353	32.234	34.365	28.663	21.089	937.57	12.2573	9.17736	4.45724	5.07898	4.02865	3.42622	5.15636	4.55027	4.03993	5.66454	4.89152	4.11704	8.004	6.50792	5.6775	5.86217	5.35378	4.59228	2.7281	-1.743	-1.5939	-1.1402	1.2462	2.0787
WAG3120c	Crematogaster	scutellaris	Wagner H. C.	5	143.615	79.858	17.636	29.43	19.368	12.739	26.501	20.85	14.549	29.251	21.684	13.416	39.557	28.437	20.276	30.042	22.874	16.696	990.865	11.9839	8.93633	4.19952	5.42494	4.40091	3.56917	5.14791	4.56618	3.81432	5.40842	4.65661	3.66279	6.28944	5.33264	4.50289	5.48106	4.78268	4.08607	2.368	-1.3798	-1.7852	-1.6036	-0.34547	0.97115
WAG3120d	Crematogaster	scutellaris	Wagner H. C.	5	131.421	69.245	17.08	37.639	21.844	13.625	33.395	26.045	20.187	40.583	27.668	19.825	53.874	33.324	19.388	41.24	32.738	26.005	908.767	11.4639	8.32136	4.1328	6.13506	4.67376	3.69121	5.77884	5.10343	4.49299	6.37048	5.26004	4.45253	7.33989	5.77269	4.40318	6.42184	5.72171	5.09951	1.9786	-0.98205	-0.80159	-0.59875	0.010381	3.1357
WAG3120e	Crematogaster	scutellaris	Wagner H. C.	5	156.841	89.279	21.522	31.853	19.437	12.415	25.692	20.08	15.578	36.743	24.593	16.276	43.207	27.244	15.142	33.163	28.039	21.97	1107.73	12.5236	9.44876	4.63918	5.64385	4.40874	3.52349	5.06873	4.48107	3.9469	6.0616	4.95913	4.03435	6.5732	5.21958	3.89127	5.75873	5.29519	4.68722	3.0345	-1.3635	-1.7271	-1.0749	-0.70306	2.0495
WAG3123b	Crematogaster	scutellaris	Wagner H. C.	5	208.567	124.919	33.845	49.295	24.813	13.44	43.525	26.78	17.518	66.723	36.067	19.308	63.942	38.049	22.528	40.285	29.644	20.985	1112.55	14.4418	11.1767	5.81765	7.02104	4.98126	3.66606	6.59735	5.17494	4.18545	8.16841	6.00558	4.39409	7.99637	6.16839	4.74637	6.34705	5.44463	4.58094	5.0542	-0.66209	-0.82221	0.079528	0.53271	2.4357
WAG3123c	Crematogaster	scutellaris	Wagner H. C.	5	204.526	126.916	38.342	87.576	48.51	22.093	75.832	43.926	23.243	91.573	49.787	20.466	79.988	50.976	29.648	76.184	51.565	29.965	1050.57	14.3013	11.2657	6.19209	9.3582	6.96491	4.70032	8.70816	6.62767	4.8211	9.56938	7.05599	4.52394	8.9436	7.13975	5.445	8.72834	7.18088	5.47403	5.3606	1.6494	0.90309	0.90511	1.5615	6.0036
WAG3123d	Crematogaster	scutellaris	Wagner H. C.	5	199.825	118.03	31.527	62.081	29.618	13.17	55.338	29.807	15.339	52.318	29.354	15.005	66.771	38.877	20.57	40.392	31.181	21.577	1092.48	14.1359	10.8642	5.61489	7.87915	5.44224	3.62905	7.43895	5.45958	3.9165	7.23312	5.41793	3.87363	8.17135	6.23514	4.53542	6.35547	5.58399	4.6451	4.7072	-0.30097	-0.71278	-0.72749	0.46705	2.6047
WAG3124x	Crematogaster	scutellaris	Wagner H. C.	5	113.228	53.309	14.191	23.361	13.875	9.934	20.346	13.586	11.689	28.608	18.706	14.747	20.12	15.607	10.053	18.742	17.464	12.873	1155.24	10.6409	7.3013	3.76709	4.83332	3.72492	3.15182	4.51065	3.68592	3.41892	5.34864	4.32504	3.84018	4.48553	3.95057	3.17065	4.3292	4.179	3.5879	1.1317	-2.1755	-2.6702	-1.6206	-2.1343	-0.6242
WAG3124y	Crematogaster	scutellaris	Wagner H. C.	5	116.3	55.918	14.61	27.768	14.143	9.392	25.834	16.251	12.501	23.469	15.117	11.04	38.5	27.387	18.905	36.956	25.422	16.241	1086.89	10.7842	7.47783	3.8223	5.26954	3.76072	3.06464	5.08272	4.03125	3.53568	4.84448	3.88806	3.32265	6.20484	5.23326	4.34799	6.07914	5.04202	4.03001	1.2718	-2.1316	-2.2713	-2.2639	-0.50031	1.4922
WAG3124z	Crematogaster	scutellaris	Wagner H. C.	5	133.172	63.782	15.556	20.694	12.363	9.852	21.368	15.187	12.66	28.034	17.951	13.593	27.93	21.861	17.033	25.031	22.734	16.606	1016.08	11.54	7.98636	3.94411	4.54907	3.51611	3.13879	4.62255	3.89705	3.55809	5.29471	4.23686	3.68687	5.28488	4.67557	4.12711	5.0031	4.76802	4.07505	1.7257	-2.3401	-2.4302	-1.7724	-1.0695	0.65958
WAG3126a	Crematogaster	scutellaris	Wagner H. C.	5	126.479	62.145	12.081	66.969	27.893	11.307	82.114	35.138	13.009	89.122	42.89	16.555	106.338	55.246	20.805	48.033	28.239	16.759	1217.83	11.2463	7.88321	3.47577	8.18346	5.28138	3.36259	9.06168	5.92773	3.6068	9.44044	6.54905	4.06878	10.312	7.43277	4.56125	6.93058	5.31404	4.09378	1.2344	-0.53169	-0.35473	0.36999	1.447	2.2781
WAG3126b	Crematogaster	scutellaris	Wagner H. C.	5	142.284	71.151	15.29	29.177	14.154	9.85	34.567	17.385	11.013	33.242	14.988	8.869	55.081	32.208	18.918	26.247	21.84	16.622	1225.56	11.9283	8.43511	3.91024	5.40157	3.76218	3.13847	5.87937	4.16953	3.31858	5.76559	3.87143	2.97809	7.42166	5.67521	4.34948	5.12318	4.67333	4.07701	1.9438	-2.0294	-2.1908	-2.2826	-0.039211	0.65966
WAG3126c	Crematogaster	scutellaris	Wagner H. C.	5	136.424	68.646	14.309	21.058	13.074	10.084	21.532	12.974	10.601	23.352	12.393	9.035	34.24	19.126	10.944	28.649	21.361	14.972	1244.28	11.6801	8.28529	3.78272	4.5889	3.6158	3.17553	4.64026	3.60194	3.25592	4.83239	3.52037	3.00583	5.8515	4.37333	3.30817	5.35248	4.6218	3.86937	1.7285	-2.2577	-2.8131	-2.623	-1.5579	0.58391
WAG3126d	Crematogaster	scutellaris	Wagner H. C.	5	121.544	56.305	12.482	52.541	21.125	10.53	57.677	25.281	12.178	54.768	25.063	12.168	77.615	38.595	16.173	38.024	24.79	15.833	1184.93	11.0247	7.50367	3.53299	7.24852	4.59619	3.245	7.59454	5.02802	3.4897	7.40054	5.0063	3.48827	8.80994	6.21249	4.02157	6.16636	4.97896	3.97907	1.0988	-1.1414	-1.2254	-1.1065	0.29116	1.4527
WAG3128a	Crematogaster	scutellaris	Wagner H. C.	5	119.858	55.256	15.057	27.72	17.865	12.564	25.346	18.307	15.393	28.841	22.509	17.934	26.391	19.925	13.575	20.939	20.749	16.306	1218.28	10.948	7.43344	3.88034	5.26498	4.2267	3.54457	5.03448	4.27867	3.92339	5.37038	4.74437	4.23486	5.13722	4.46374	3.68443	4.57592	4.55511	4.03807	1.3431	-1.5103	-1.8425	-1.1861	-1.4625	0.20085
WAG3128b	Crematogaster	scutellaris	Wagner H. C.	5	114.191	52.043	13.304	21.084	14.154	10.587	19.865	16.782	14.482	21.346	19.261	16.401	26.124	23.305	17.065	20.577	21.907	17.228	1156.09	10.686	7.21408	3.64746	4.59173	3.76218	3.25377	4.45702	4.09658	3.80552	4.62017	4.38874	4.04981	5.11116	4.82753	4.13098	4.53619	4.68049	4.15066	1.0136	-2.1283	-2.1744	-1.63	-1.0538	0.37018
WAG3128c	Crematogaster	scutellaris	Wagner H. C.	5	130.417	67.514	15.83	33.857	19.964	12.06	29.746	18.639	13.648	30.066	22.821	17.315	35.649	24.645	14.801	21.418	21.855	17.447	1144.29	11.42	8.21669	3.97869	5.81868	4.46811	3.47275	5.45399	4.31729	3.69432	5.48325	4.77713	4.16113	5.97068	4.96437	3.84721	4.62796	4.67493	4.17696	1.8051	-1.3431	-1.9142	-1.1971	-0.97204	0.44374
WAG3128d	Crematogaster	scutellaris	Wagner H. C.	5	118.135	59.813	16.388	21.605	16.771	12.622	19.423	18.241	16.226	22.78	22.165	20.251	26.647	23.419	16.795	24.785	25.501	20.466	1048.52	10.869	7.73389	4.04821	4.64812	4.09524	3.55275	4.40715	4.27095	4.02815	4.77284	4.70797	4.50011	5.16207	4.83932	4.09817	4.97845	5.04985	4.52394	1.5663	-1.7098	-1.9203	-1.163	-1.0577	1.2442
WAG3128e	Crematogaster	scutellaris	Wagner H. C.	5	116.7	54.333	15.132	29.236	19.889	13.901	29.776	22.29	18.174	31.421	24.67	20.22	34.701	28.842	20.306	22.131	22.837	18.007	1140.7	10.8028	7.37109	3.88999	5.40703	4.45971	3.7284	5.45674	4.72123	4.2631	5.60544	4.96689	4.49667	5.89076	5.37047	4.50622	4.70436	4.77881	4.24347	1.2953	-1.2148	-1.2483	-0.86505	-0.42713	0.628
WAG3128f	Crematogaster	scutellaris	Wagner H. C.	5	125.123	63.238	18.888	28.954	19.9	13.931	27.481	21.568	18.773	32.335	24.216	19.056	40.121	30.772	20.863	28.301	26.185	20.094	1150.55	11.1858	7.95223	4.34603	5.38089	4.46094	3.73243	5.24223	4.64414	4.33278	5.68639	4.92098	4.36532	6.33411	5.54725	4.5676	5.31987	5.11713	4.48263	1.962	-1.2172	-1.2772	-0.95296	-0.21499	1.4702
WAG3128g	Crematogaster	scutellaris	Wagner H. C.	5	115.742	53.498	13.332	34.63	19.047	11.709	28.955	18.113	13.66	31.383	21.679	16.69	31.896	22.966	15.092	24.658	24.658	19.419	1163.1	10.7583	7.31423	3.6513	5.88473	4.36429	3.42184	5.38099	4.25594	3.69594	5.60205	4.65607	4.08534	5.64765	4.79229	3.88484	4.96568	4.96568	4.4067	1.0683	-1.4133	-1.9581	-1.2657	-1.0906	1.0715
WAG3128h	Crematogaster	scutellaris	Wagner H. C.	5	126.024	61.098	14.292	32.303	19.235	12.698	27.755	21.721	17.783	32.981	27.55	24.192	33.669	25.872	17.695	20.601	19.712	15.871	1151.21	11.226	7.81652	3.78048	5.68357	4.38577	3.56343	5.2683	4.66058	4.21699	5.74291	5.24881	4.91854	5.8025	5.08645	4.20654	4.53883	4.43982	3.98384	1.4581	-1.3254	-1.3638	-0.43529	-0.74189	0.041837
WAG3128i	Crematogaster	scutellaris	Wagner H. C.	5	114.679	54.811	14.405	24.894	17.372	12.644	20.202	16.496	14.538	23.484	19.96	16.747	28.366	22.889	15.913	16.891	16.651	13.589	1168.85	10.7088	7.40345	3.79539	4.98939	4.16797	3.55584	4.49466	4.06153	3.81287	4.84603	4.46766	4.09231	5.32597	4.78424	3.98911	4.10987	4.08056	3.68633	1.2062	-1.5924	-2.173	-1.5161	-1.1066	-0.75242
WAG3128j	Crematogaster	scutellaris	Wagner H. C.	5	108.745	49.674	14.857	28.376	17.743	11.976	26.719	18.579	15.029	29.334	23.9	21.296	32.711	26.049	18.017	22.631	23.494	18.946	1102.17	10.4281	7.04798	3.85448	5.32691	4.21224	3.46064	5.16904	4.31034	3.87673	5.41609	4.88876	4.61476	5.71935	5.10382	4.24464	4.75721	4.84706	4.3527	1.0664	-1.5776	-1.834	-0.8593	-0.73186	0.80579
WAG3151a	Crematogaster	scutellaris	Wagner H. C.	3	193.377	114.64	27.486	94.973	47.026	19.107	91.6	47.309	23.855	69.847	33.612	16.068	77.889	44.311	23.947	39.95	29.554	20.872	1072.05	13.906	10.707	5.24271	9.74541	6.85755	4.37116	9.57079	6.87815	4.88416	8.35745	5.79759	4.00849	8.82547	6.65665	4.89357	6.3206	5.43636	4.56859	4.2917	1.4025	1.2918	-0.21788	1.0077	2.4028
WAG3151b	Crematogaster	scutellaris	Wagner H. C.	3	201.396	122.21	30.162	63.828	30.094	14.968	58.47	30.23	18.542	50.824	27.522	16.785	56.715	34.297	17.531	88.329	46.883	18.793	1035.9	14.1914	11.0549	5.49199	7.98924	5.4858	3.86885	7.64657	5.49818	4.30604	7.1291	5.24614	4.09695	7.53094	5.85636	4.187	9.39835	6.84712	4.33509	4.6845	-0.03504	-0.30349	-0.66369	-0.048434	5.1903
WAG3151c	Crematogaster	scutellaris	Wagner H. C.	3	147.494	77.682	16.292	70.045	33.113	15.738	54.59	29.206	17.036	37.476	21.111	13.843	43.793	23.83	11.544	28.513	24.912	18.835	1078.26	12.1447	8.81374	4.03633	8.36929	5.75439	3.96711	7.3885	5.40426	4.12747	6.12176	4.59467	3.72062	6.61763	4.8816	3.39765	5.33976	4.99119	4.33993	2.2292	0.25552	-0.56645	-1.4131	-1.1274	1.263
WAG3151d	Crematogaster	scutellaris	Wagner H. C.	3	154.151	79.891	20.252	55.292	25.635	14.401	49.582	26.88	18.148	37.496	23.359	16.308	55.653	37.288	27.76	33.434	28.646	21.626	1098.38	12.4158	8.93818	4.50022	7.43586	5.0631	3.79486	7.04145	5.18459	4.26005	6.1234	4.83311	4.03832	7.46009	6.10639	5.26878	5.78221	5.3522	4.65038	2.7188	-0.40656	-0.63618	-1.1044	0.70799	2.0777
WAG3153a	Crematogaster	scutellaris	Wagner H. C.	3	160.359	89.051	26.981	49.122	33.089	22.413	41.096	32.274	28.885	36.317	32.916	32.77	45.443	32.274	25.094	25.726	28.296	25.412	1155.33	12.6633	9.43668	5.19432	7.00871	5.7523	4.73424	6.41062	5.68102	5.37448	6.02636	5.73725	5.72451	6.74114	5.68102	5.00939	5.07208	5.3194	5.04103	3.5214	0.61755	0.3754	0.372	0.21232	1.9484
WAG3153b	Crematogaster	scutellaris	Wagner H. C.	3	131.88	62.996	22.589	27.996	23.669	18.416	30.075	29.539	26.431	27.875	28.655	26.001	35.312	32.758	28.037	28.51	31.078	29.253	1200.08	11.4839	7.937	4.75279	5.29112	4.86508	4.29139	5.48407	5.43498	5.14111	5.27968	5.35304	5.09912	5.94239	5.72346	5.295	5.33948	5.57476	5.4086	2.3627	-0.56849	-0.17608	-0.38482	0.21233	2.6214
WAG3153c	Crematogaster	scutellaris	Wagner H. C.	3	135.197	65.478	25.942	44.186	28.698	20.654	35.092	27.715	26.161	29.077	27.311	29.07	42.584	32.893	27.599	27.018	29.594	27.592	1142.77	11.6274	8.09185	5.09333	6.64726	5.35705	4.54467	5.92385	5.2645	5.11478	5.39231	5.22599	5.39166	6.52564	5.73524	5.25348	5.19788	5.44004	5.25281	2.7309	0.19863	-0.15524	-0.20374	0.33332	2.2981
WAG3153d	Crematogaster	scutellaris	Wagner H. C.	3	169.48	101.741	36.352	37.624	28.432	23.979	32.015	28.471	28.057	32.478	30.409	31.226	39.106	35.501	32.604	24.677	25.237	24.174	1176.08	13.0184	10.0867	6.02926	6.13384	5.33217	4.89684	5.65818	5.33582	5.29689	5.69895	5.51444	5.58802	6.25348	5.95827	5.70999	4.96759	5.02364	4.91671	4.5177	0.38379	-0.037003	0.11453	0.63631	1.5472
WAG3153e	Crematogaster	scutellaris	Wagner H. C.	3	141.533	69.02	23.64	35.243	24.536	18.928	31.639	25.129	21.711	29.275	24.922	24.449	45.823	33.007	26.612	26.351	26.857	24.955	1183.36	11.8968	8.30783	4.8621	5.93658	4.95338	4.35063	5.62486	5.01288	4.65951	5.41064	4.99219	4.94459	6.76927	5.74517	5.15868	5.13332	5.18237	4.9955	2.678	-0.31618	-0.73611	-0.59478	0.33687	1.8394
WAG3153f	Crematogaster	scutellaris	Wagner H. C.	3	157.316	85.518	27.412	33.662	25.224	19.647	34.26	29.39	27.616	29.728	27.869	28.752	39.184	30.164	25.125	28.514	29.903	27.832	1220.31	12.5426	9.24759	5.23565	5.8019	5.02235	4.43249	5.8532	5.42125	5.25509	5.45234	5.27911	5.36209	6.25971	5.49218	5.01248	5.33985	5.46836	5.2756	3.4619	-0.2482	0.01444	-0.1895	0.027079	2.426
WAG3153g	Crematogaster	scutellaris	Wagner H. C.	3	154.883	85.789	25.056	40.062	28.656	20.192	39.665	30.959	25.761	27.714	25.639	25.563	34.571	28.623	23.633	26.817	28.36	25.751	1185.45	12.4452	9.26224	5.0056	6.32945	5.35313	4.49355	6.29802	5.56408	5.07553	5.26441	5.0635	5.05599	5.87971	5.35005	4.86138	5.17851	5.32541	5.07454	3.2542	0.069406	0.036567	-0.52699	-0.2134	2.0461
WAG3153h	Crematogaster	scutellaris	Wagner H. C.	3	145.742	79.629	23.465	37.662	27.883	20.585	31.275	26.267	23.096	25.961	24.888	25.257	39.319	32.589	28.003	26.82	29.475	27.918	1204.53	12.0724	8.92351	4.84407	6.13694	5.28044	4.53707	5.59241	5.12513	4.80583	5.09519	4.98879	5.02563	6.27049	5.70868	5.29179	5.1788	5.42909	5.28375	2.9163	0.032724	-0.57002	-0.6172	0.28524	2.3039
WAG3153i	Crematogaster	scutellaris	Wagner H. C.	3	116.705	51.781	15.83	27.385	20.209	16.881	23.736	20.652	18.954	21.057	19.767	19.603	29.366	23.754	20.606	26.832	28.223	25.129	1125.7	10.803	7.1959	3.97869	5.23307	4.49544	4.10865	4.87196	4.54445	4.35362	4.58879	4.44601	4.42753	5.41904	4.87381	4.53938	5.17996	5.31253	5.01288	1.3083	-0.89433	-1.3991	-1.3562	-0.70396	1.985
WAG3153j	Crematogaster	scutellaris	Wagner H. C.	3	132.242	63.674	25.066	30.528	25.026	21.533	29.643	29.066	30.97	25.332	25.895	26.911	33.604	30.111	27.949	24.599	26.615	25.346	1168.89	11.4997	7.9796	5.0066	5.52521	5.0026	4.64037	5.44454	5.39129	5.56507	5.03309	5.08871	5.18758	5.7969	5.48735	5.28668	4.95974	5.15897	5.03448	2.5905	-0.13417	0.16295	-0.48336	0.084835	1.7482
WAG3153a	Crematogaster	scutellaris	Wagner H. C.	3	158.728	86.442	25.822	30.086	18.726	13.778	29.508	20.849	17.655	34.264	22.742	18.756	28.554	20.63	14.804	36.234	29.462	24.163	1017.88	12.5987	9.29742	5.08154	5.48507	4.32735	3.71187	5.43213	4.56607	4.20179	5.85355	4.76886	4.33082	5.34359	4.54203	3.8476	6.01947	5.42789	4.91559	3.3652	-1.2613	-1.3739	-0.99308	-1.2803	2.5047
WAG3153b	Crematogaster	scutellaris	Wagner H. C.	3	173.648	97.274	30.805	44.501	23.174	14.515	37.782	22.657	18.314	32.437	24.89	21.412	41.353	31.66	26.253	36.707	35.014	32.19	1112.31	13.1776	9.86276	5.55023	6.67091	4.81394	3.80986	6.14671	4.75994	4.27949	5.69535	4.98899	4.62731	6.43063	5.62672	5.12377	6.05863	5.91726	5.67362	4.083	-0.68271	-1.0356	-0.74491	0.18846	3.5517
WAG3153c	Crematogaster	scutellaris	Wagner H. C.	3	174.8	97.207	29.869	45.873	22.941	15.018	39.847	23.498	19.164	45.984	29.833	24.628	67.71	39.809	28.776	47.742	39.489	35.155	1128.91	13.2212	9.85936	5.46525	6.77296	4.78968	3.87531	6.31245	4.84747	4.37767	6.78115	5.46196	4.96266	8.22861	6.30944	5.36433	6.90956	6.28403	5.92917	4.0221	-0.60582	-0.86953	-0.071667	1.031	4.5732
WAG3153d	Crematogaster	scutellaris	Wagner H. C.	3	168.356	86.219	23.806	38.111	17.48	11.538	33.768	21.427	17.751	39.693	23.605	18.515	63.843	32.436	21.853	36.411	31.729	28.91	1168.86	12.9752	9.28542	4.87914	6.17341	4.18091	3.39676	5.81102	4.62893	4.21319	6.30024	4.8585	4.30291	7.99018	5.69526	4.67472	6.03415	5.63285	5.3768	3.283	-1.434	-1.2374	-0.86969	0.31245	3.063
WAG3153e	Crematogaster	scutellaris	Wagner H. C.	3	209.56	133.693	43.424	52.102	28.456	19.528	29.195	22.56	23.056	28.697	23.451	21.789	42.659	31.473	22.889	36.379	32.256	29.838	1142.72	14.4762	11.5626	6.58969	7.21817	5.33442	4.41905	5.40324	4.74974	4.80167	5.35696	4.84262	4.66787	6.53139	5.61008	4.78424	6.0315	5.67944	5.46242	5.832	0.21873	-0.78288	-0.8545	-0.0070344	3.1701
WAG3153f	Crematogaster	scutellaris	Wagner H. C.	3	145.119	64.907	19.308	50.918	24.495	17.185	45.259	28.163	21.914	37.288	24.815	19.09	77.613	42.72	32.129	42.159	37.609	34.847	1136.57	12.0465	8.05649	4.39409	7.13568	4.94924	4.14548	6.72748	5.30688	4.68124	6.10639	4.98147	4.36921	8.80982	6.53605	5.66824	6.493	6.13262	5.90313	2.2407	-0.20309	-0.30153	-0.82513	1.4481	4.1786
WAG3153g	Crematogaster	scutellaris	Wagner H. C.	3	213.925	117.739	36.592	36.309	17.703	12.36	36.052	21.45	17.359	44.489	26.205	19.896	61.395	37.065	30.802	46.625	33.535	28.725	1112.52	14.6262	10.8508	6.04913	6.02569	4.20749	3.51568	6.00433	4.63141	4.16641	6.67001	5.11908	4.46049	7.8355	6.0881	5.54995	6.82825	5.79094	5.35957	5.1766	-1.3515	-1.2259	-0.57317	0.97051	3.6562
WAG3160a	Crematogaster	scutellaris	Wagner H. C.	3	165.498	93.715	21.446	60.791	26.94	11.948	55.008	26.958	13.661	40.422	20.558	11.239	42.8	22.702	9.048	23.243	21.681	16.989	1121.85	12.8646	9.68065	4.63098	7.79686	5.19038	3.45659	7.41674	5.19211	3.69608	6.35783	4.53409	3.35246	6.54217	4.76466	3.00799	4.8211	4.65629	4.12177	3.188	-0.57806	-1.0235	-1.6316	-1.4345	0.50012
WAG3160b	Crematogaster	scutellaris	Wagner H. C.	3	148.591	85.586	21.541	73.325	36.645	15.067	88.133	46.844	20.416	57.869	27.59	12.597	69.565	42.267	25.953	30.525	26.801	20.308	1112.28	12.1898	9.25127	4.64123	8.563	6.05351	3.88162	9.38792	6.84427	4.51841	7.60717	5.25262	3.54923	8.34056	6.50131	5.09441	5.52494	5.17697	4.50644	2.8894	0.3411	0.91164	-0.92164	0.95858	1.6621
WAG3160c	Crematogaster	scutellaris	Wagner H. C.	3	166.91	88.087	20.576	46.28	22.304	12.481	40.061	21.509	14.642	36.8	21.578	15.443	51.387	28.727	16.209	27.567	23.804	18.141	1099.71	12.9194	9.38547	4.53608	6.80294	4.72271	3.53285	6.32938	4.63778	3.82649	6.0663	4.64521	3.92976	7.16847	5.35976	4.02604	5.25043	4.87893	4.25923	3.0211	-0.93998	-1.4325	-1.2637	-0.42087	1.0523
WAG3160d	Crematogaster	scutellaris	Wagner H. C.	3	175.829	95.798	25.158	42.48	22.605	14.513	36.443	25.037	18.563	31.439	20.378	15.374	37.887	24.594	16.42	25.324	25.912	20.652	1072.24	13.2601	9.78765	5.01578	6.51767	4.75447	3.80959	6.0368	5.0037	4.30848	5.60705	4.5142	3.92097	6.15524	4.95923	4.05216	5.0323	5.09038	4.54445	3.6357	-0.74472	-0.93601	-1.4309	-0.7995	1.3261
WAG3165a	Crematogaster	scutellaris	Wagner H. C.	3	134.169	70.445	14.613	40.409	18.986	10.813	44.388	24.831	15.272	42.521	19.482	11.363	55.795	30.02	16.615	25.576	20.547	14.767	1141.36	11.5831	8.39315	3.8227	6.35681	4.35729	3.28831	6.66243	4.98307	3.90794	6.52081	4.41384	3.3709	7.46961	5.47905	4.07615	5.05727	4.53288	3.84279	1.7756	-1.4196	-1.1274	-1.6244	-0.27176	0.31191
WAG3165b	Crematogaster	scutellaris	Wagner H. C.	3	120.717	58.91	13.059	25.01	15.488	11.314	22.702	17.971	14.99	21.163	14.362	12.19	53.897	29.738	17.047	27.416	23.554	17.111	1109.06	10.9871	7.67529	3.61372	5.001	3.93548	3.36363	4.76466	4.23922	3.87169	4.60033	3.78972	3.49142	7.34146	5.45326	4.1288	5.23603	4.85325	4.13654	1.2155	-1.8564	-1.9753	-2.2442	-0.27942	0.92016
WAG3165c	Crematogaster	scutellaris	Wagner H. C.	3	117.136	51.095	12.397	24.629	14.774	10.731	21.593	17.378	14.914	19.44	13.446	12.026	38.308	24.724	16.184	22.091	21.142	16.728	1113.45	10.8229	7.14808	3.52094	4.96276	3.8437	3.27582	4.64683	4.16869	3.86186	4.40908	3.66688	3.46785	6.18935	4.97232	4.02293	4.70011	4.59804	4.08999	0.91888	-1.9825	-2.0448	-2.3532	-0.80477	0.35389
WAG3165d	Crematogaster	scutellaris	Wagner H. C.	3	138.362	69.337	19.674	29.205	15.364	11.055	41.128	19.565	12.558	24.079	12.585	9.141	46.214	26.672	19.421	27.534	25.065	19.887	1054.35	11.7627	8.32688	4.43554	5.40417	3.91969	3.32491	6.41311	4.42323	3.54373	4.90704	3.54753	3.02341	6.79809	5.16449	4.40693	5.24729	5.0065	4.45948	2.3009	-1.796	-1.7469	-2.5825	-0.34307	1.3194
WAG3165e	Crematogaster	scutellaris	Wagner H. C.	3	187.083	104.937	27.144	21.804	15.448	11.316	27.007	19.108	14.637	21.514	15.456	12.395	23.461	18.061	11.174	24.848	21.89	17.23	1098.76	13.6778	10.2439	5.20999	4.66948	3.93039	3.36393	5.19683	4.37127	3.82583	4.63832	3.93141	3.52065	4.84366	4.24982	3.34275	4.98478	4.67868	4.1509	4.0516	-1.9421	-1.845	-2.1616	-1.8283	0.64183
WAG3169a	Crematogaster	scutellaris	Wagner H. C.	2	169.675	96.553	28.086	63.9	34.627	24.534	49.177	31.118	29.476	47.615	31.496	26.729	64.68	40.816	29.991	42.353	36.751	31.796	1019.63	13.0259	9.82614	5.29962	7.99375	5.88447	4.95318	7.01263	5.57835	5.42918	6.90036	5.61213	5.17001	8.04239	6.38874	5.4764	6.50792	6.06226	5.63879	3.8279	1.1202	0.53816	0.15652	1.0851	3.91
WAG3169b	Crematogaster	scutellaris	Wagner H. C.	2	156.654	80.103	24.182	47.419	28.742	21.686	39.747	27.102	22.35	30.107	20.84	16.545	60.812	40.48	31.867	35.997	32.683	30.234	1089.49	12.5161	8.95003	4.91752	6.88615	5.36116	4.65682	6.30452	5.20596	4.72758	5.48698	4.56508	4.06755	7.7982	6.36239	5.64509	5.99975	5.7169	5.49855	3.0909	0.36424	-0.41574	-1.3402	1.122	3.2107
WAG3169c	Crematogaster	scutellaris	Wagner H. C.	2	169.574	96.533	27.454	50.843	25.418	16.233	33.534	22.666	20.598	34.62	22.582	21.015	53.321	35.304	28.802	38.431	31.867	28.557	1058.93	13.0221	9.82512	5.23966	7.13043	5.04163	4.02902	5.79085	4.76088	4.5385	5.88388	4.75205	4.58421	7.30212	5.94172	5.36675	6.19927	5.64509	5.34387	3.7771	-0.27624	-0.9043	-0.8176	0.67067	3.1454
WAG3169d	Crematogaster	scutellaris	Wagner H. C.	2	176.646	99.906	25.95	55.658	25.518	14.658	51.608	29.288	21.912	50.719	32.143	22.478	84.249	47.325	36.605	33.521	30.1	28.132	1032.27	13.2908	9.9953	5.09411	7.46043	5.05153	3.82858	7.18387	5.41184	4.68103	7.12173	5.66948	4.7411	9.17873	6.87932	6.05021	5.78973	5.48635	5.30396	3.779	-0.37369	-0.13674	-0.063147	1.9052	2.7377
WAG3169e	Crematogaster	scutellaris	Wagner H. C.	2	181.537	112.764	36.593	58.32	29.225	16.279	59.785	32.882	22.224	54.906	32.71	22.507	51.345	32.536	30.14	50.751	36.898	30.514	1007.12	13.4736	10.619	6.04921	7.63675	5.40602	4.03472	7.73208	5.73428	4.71423	7.40986	5.71927	4.74415	7.16554	5.70403	5.48999	7.12397	6.07437	5.52395	4.8248	-0.0021252	0.17359	0.027922	0.62773	4.1977
WAG3169f	Crematogaster	scutellaris	Wagner H. C.	2	143.903	74.148	21.464	37.735	20.076	14.781	41.798	25.505	22.022	50.204	31.338	27.248	58.424	35.469	29.386	39.104	32.889	31.276	1051.02	11.996	8.61092	4.63293	6.14288	4.48062	3.84461	6.46514	5.05025	4.69276	7.08548	5.59804	5.21996	7.64356	5.95559	5.42089	6.25332	5.73489	5.59249	2.6166	-0.91302	-0.46967	0.23074	0.79351	3.4582
WAG3169g	Crematogaster	scutellaris	Wagner H. C.	2	176.077	99.538	25.21	52.219	24.468	15.333	47.632	28.107	23.137	43.614	22.186	18.014	53.174	31.548	20.687	44.355	29.465	25.118	1030.51	13.2694	9.97687	5.02096	7.22627	4.94651	3.91574	6.90159	5.3016	4.81009	6.60409	4.7102	4.24429	7.29205	5.61676	4.5483	6.65995	5.42817	5.01179	3.7073	-0.39313	-0.14598	-0.89164	0.032956	2.9755
WAG3169h	Crematogaster	scutellaris	Wagner H. C.	2	163.868	85.159	24.867	49.236	24.99	16.483	41.429	25.842	20.334	33.81	22.863	17.519	65.62	42.497	34.062	33.732	30.396	27.511	1092.12	12.8011	9.22816	4.98668	7.01684	4.999	4.05993	6.43654	5.0835	4.50932	5.81464	4.78153	4.18557	8.10062	6.51897	5.83627	5.80793	5.51326	5.24509	3.3109	-0.29296	-0.62233	-1.0978	1.374	2.7204
WAG3169i	Crematogaster	scutellaris	Wagner H. C.	2	193.556	113.397	34.877	47.75	23.446	14.957	34.7	22.58	19.897	41.55	27.384	23.351	71.076	42.305	33.759	40.45	33.345	30.153	1051.63	13.9124	10.6488	5.90568	6.91014	4.84211	3.86743	5.89067	4.75184	4.46061	6.44593	5.23297	4.83229	8.43066	6.50423	5.81025	6.36003	5.77451	5.49117	4.8202	-0.55809	-0.94942	-0.32916	1.4331	3.4691
WAG3178a	Crematogaster	scutellaris	Wagner H. C.	2	99.216	47.883	12.679	24.199	17.405	11.424	18.922	17.03	14.049	28.373	27.51	23.003	28.713	26.644	18.206	23.926	24.483	18.181	958.25	9.96072	6.91975	3.56076	4.91925	4.17193	3.37994	4.34994	4.12674	3.7482	5.32663	5.245	4.79614	5.35845	5.16178	4.26685	4.89142	4.94803	4.26392	0.66957	-1.7709	-2.2396	-0.62247	-0.78499	0.89234
WAG3178b	Crematogaster	scutellaris	Wagner H. C.	2	63.689	29.552	8.748	23.923	15.702	8.987	27.83	19.281	11.527	32.072	26.785	18.41	28.174	23.036	13.891	27.816	27.747	19.699	931.731	7.98054	5.43618	2.9577	4.89111	3.96257	2.99783	5.27541	4.39101	3.39514	5.66321	5.17542	4.29069	5.30792	4.79958	3.72706	5.27409	5.26754	4.43836	-0.80595	-2.2113	-2.1897	-0.91439	-1.2706	1.5236
WAG3178c	Crematogaster	scutellaris	Wagner H. C.	2	131.93	83.448	20.685	56.558	33.242	12.938	73.466	45.52	19.333	45.363	32.012	18.656	62.724	40.567	23.758	54.615	40.684	24.006	916.197	11.4861	9.13499	4.54808	7.52051	5.76559	3.59694	8.57123	6.74685	4.39693	6.73521	5.65791	4.31926	7.91985	6.36922	4.87422	7.3902	6.3784	4.89959	2.6064	-0.29681	0.54936	-0.45207	0.66825	4.0741
WAG3178d	Crematogaster	scutellaris	Wagner H. C.	2	120.072	66.738	17.023	52.092	30.724	13.372	42.058	27.442	14.721	43.729	33.365	23.585	50.583	39.856	25.562	35.122	31.082	21.413	920.574	10.9577	8.16933	4.12589	7.21748	5.54292	3.65677	6.48521	5.23851	3.8368	6.61279	5.77624	4.85644	7.11217	6.31316	5.05589	5.92638	5.57512	4.62742	1.8011	-0.40429	-1.1275	-0.06777	0.56441	2.3218
WAG3178e	Crematogaster	scutellaris	Wagner H. C.	2	86.033	40.494	13.237	22.83	17.899	12.334	20.463	17.384	13.752	26.025	24.075	21.449	43.239	38.587	27.973	26.612	26.212	18.917	943.171	9.2754	6.36349	3.63827	4.77807	4.23072	3.51198	4.5236	4.16941	3.70837	5.10147	4.90663	4.63131	6.57564	6.21184	5.28895	5.15868	5.11977	4.34937	0.38034	-1.6622	-2.2103	-0.91792	0.54277	1.2621
WAG3178f	Crematogaster	scutellaris	Wagner H. C.	2	83.553	40.502	12.61	23.824	17.577	12.15	21.074	17.223	13.862	30.821	28.703	23.892	29.112	27.238	19.102	23.771	24.847	18.084	939.075	9.14073	6.36412	3.55106	4.88098	4.19249	3.48569	4.59064	4.15006	3.72317	5.55167	5.35752	4.88794	5.39555	5.219	4.37058	4.87555	4.98468	4.25253	0.2768	-1.6751	-2.188	-0.46214	-0.6895	0.90199
WAG3178g	Crematogaster	scutellaris	Wagner H. C.	2	115.451	59.909	15.639	28.857	19.724	12.038	24.955	19.695	14.415	25.925	24.807	20.382	29.868	27.365	18.269	25.949	27.814	20.412	989.485	10.7448	7.74009	3.95462	5.37187	4.44117	3.46958	4.9955	4.4379	3.79671	5.09166	4.98066	4.51464	5.46516	5.23116	4.27423	5.09402	5.2739	4.51796	1.4619	-1.4696	-1.8951	-0.9728	-0.72875	1.486
WAG3178h	Crematogaster	scutellaris	Wagner H. C.	2	133.767	81.408	22.359	53.806	31.991	14.375	50.642	32.345	17.413	42.6	32.655	22.772	45.397	34.547	21.091	39.818	30.016	17.873	914.148	11.5658	9.02264	4.72853	7.33526	5.65606	3.79144	7.11632	5.68727	4.17289	6.52687	5.71446	4.772	6.73773	5.87767	4.59249	6.31015	5.47869	4.22765	2.7354	-0.20657	-0.47873	-0.17005	0.020768	2.143
WAG3178i	Crematogaster	scutellaris	Wagner H. C.	2	104.669	53.355	14.752	35.761	22.359	12.102	34.775	23.365	14.013	39.61	32.594	26.338	35.535	30.576	21.296	27.783	28.684	21.291	960.316	10.2308	7.30445	3.84083	5.98005	4.72853	3.47879	5.89703	4.83374	3.74339	6.29365	5.70912	5.13206	5.96112	5.52956	4.61476	5.27096	5.35574	4.61422	1.0968	-1.1962	-1.5355	0.018875	-0.28311	1.7391
WAG3178j	Crematogaster	scutellaris	Wagner H. C.	2	102.131	51.385	14.731	28.551	18.685	12.047	24.142	18.885	15.746	27.184	24.655	20.075	37.837	34.003	24.118	25	25.393	19.003	941.141	10.106	7.16833	3.8381	5.34331	4.32261	3.47088	4.91345	4.34569	3.96812	5.21383	4.96538	4.48051	6.15118	5.83121	4.91101	5	5.03915	4.35924	1.0182	-1.5214	-1.8071	-0.97223	0.060887	1.1104
WAG3178k	Crematogaster	scutellaris	Wagner H. C.	2	105.772	53.656	14.279	27.617	18.12	11.535	23.054	17.121	12.801	28.179	24.734	20.349	45.55	39.911	28.821	27.003	28.461	21.631	945.264	10.2846	7.32503	3.77876	5.25519	4.25676	3.39632	4.80146	4.13775	3.57785	5.30839	4.97333	4.51099	6.74907	6.31752	5.36852	5.19644	5.33489	4.65091	1.0653	-1.6379	-2.2637	-0.92522	0.67419	1.7082
WAG3182a	Crematogaster	scutellaris	Wagner H. C.	2	116.039	60.19	14.716	27.421	18.553	10.859	24.49	16.782	11.042	28.657	23.766	18.493	27.08	21.845	13.674	29.575	29.585	23.055	1000.5	10.7721	7.75822	3.83614	5.23651	4.30732	3.2953	4.94874	4.09658	3.32295	5.35322	4.87504	4.30035	5.20384	4.67386	3.69784	5.43829	5.43921	4.80156	1.3768	-1.7164	-2.4636	-1.0962	-1.3606	2.0642
WAG3182b	Crematogaster	scutellaris	Wagner H. C.	2	133.076	76.246	22.094	46.882	29.856	18.036	50.717	35.184	24.951	44.722	35.96	25.516	57.703	38.227	28.198	29.687	28.221	20.88	895.9	11.5359	8.7319	4.70043	6.84704	5.46406	4.24688	7.12159	5.93161	4.9951	6.68745	5.99667	5.05134	7.59625	6.1828	5.31018	5.44858	5.31234	4.56946	2.6052	0.015814	0.34005	0.16737	0.79548	1.7753
WAG3182c	Crematogaster	scutellaris	Wagner H. C.	2	116.931	64.267	20.631	39.405	24.662	14.034	39.653	24.565	15.111	40.659	31.082	26.149	45.195	34.607	31.139	25.918	27.289	21.573	897.4	10.8135	8.01667	4.54214	6.27734	4.96608	3.7462	6.29706	4.95631	3.88729	6.37644	5.57512	5.11361	6.72272	5.88277	5.58023	5.09097	5.22389	4.64467	2.058	-0.78253	-1.2531	-0.023963	0.64173	1.5513
WAG3182d	Crematogaster	scutellaris	Wagner H. C.	2	130.039	72.933	20.067	55.538	31.099	16.012	46.285	27.931	18.523	44.643	33.843	25.878	47.004	32.551	23.686	26.315	26.004	20.317	972.527	11.4035	8.54008	4.47962	7.45238	5.57665	4.0015	6.80331	5.28498	4.30384	6.68154	5.81747	5.08704	6.85595	5.70535	4.86683	5.12981	5.09941	4.50744	2.3258	-0.013712	-0.6184	0.12319	0.15947	1.3614
WAG3182e	Crematogaster	scutellaris	Wagner H. C.	2	121.492	66.171	19.523	33.986	20.65	12.685	30.407	21.488	17.114	38.259	30.039	23.355	40.348	29.989	19.073	26.074	27.094	22.082	885.574	11.0223	8.13456	4.41848	5.82975	4.54423	3.5616	5.51425	4.63552	4.13691	6.18539	5.48078	4.8327	6.35201	5.47622	4.36726	5.10627	5.20519	4.69915	2.0458	-1.229	-1.3791	-0.29932	-0.36298	1.5917
WAG3182f	Crematogaster	scutellaris	Wagner H. C.	2	105.19	53.266	15.873	29.988	19.505	12.392	28.226	19.535	13.593	32.127	25.593	20.582	48.185	33.56	23.429	26.361	27.846	22.334	966.708	10.2562	7.29836	3.98409	5.47613	4.41645	3.52023	5.31281	4.41984	3.68687	5.66807	5.05895	4.53674	6.94154	5.7931	4.84035	5.1343	5.27693	4.72589	1.2189	-1.406	-1.9144	-0.78762	0.19594	1.6878
WAG3182g	Crematogaster	scutellaris	Wagner H. C.	2	104.808	53.006	16.011	28.121	18.239	11.042	33.46	22.081	13.937	40.584	30.165	21.958	51.474	36.841	30.024	31.438	32.318	26.069	931.341	10.2376	7.28052	4.00137	5.30292	4.27071	3.32295	5.78446	4.69904	3.73323	6.37056	5.49227	4.68594	7.17454	6.06968	5.47942	5.60696	5.68489	5.10578	1.2226	-1.6881	-1.6312	-0.35086	0.7574	2.6163
WAG3182h	Crematogaster	scutellaris	Wagner H. C.	2	121.637	66.57	22.376	40.691	25.784	15.196	36.339	25.914	19.427	41.424	35.317	31.338	39.279	31.767	22.396	27.172	26.59	21.871	905.911	11.0289	8.15904	4.73033	6.37895	5.07779	3.8982	6.02818	5.09058	4.40761	6.43615	5.94281	5.59804	6.2673	5.63622	4.73244	5.21268	5.15655	4.67664	2.3131	-0.57346	-0.81537	0.46211	-0.094789	1.5992
WAG3182i	Crematogaster	scutellaris	Wagner H. C.	2	114.348	59.386	17.582	31.254	20.006	12.465	30.244	21.033	16.135	31.218	25.598	20.966	38.12	27.9	20.762	24.617	25.018	20.324	973.547	10.6934	7.70623	4.19309	5.59053	4.47281	3.53058	5.49945	4.58617	4.01684	5.58731	5.05945	4.57886	6.17414	5.28205	4.55653	4.96155	5.0018	4.50821	1.6348	-1.3457	-1.5082	-0.77814	-0.35844	1.1828
WAG3182j	Crematogaster	scutellaris	Wagner H. C.	2	114.093	57.6	18.35	42.407	24.606	14.413	32.421	20.679	16.132	36.487	26.934	21.07	41.072	29.225	24.127	26.733	27.863	22.873	949.009	10.6814	7.58947	4.28369	6.51207	4.96044	3.79645	5.69394	4.54742	4.01647	6.04045	5.1898	4.59021	6.40874	5.40602	4.91192	5.1704	5.27854	4.78257	1.6666	-0.67885	-1.4736	-0.61086	-0.03143	1.7587
WAG3185a	Crematogaster	scutellaris	Wagner H. C.	1	113.659	54.611	17.89	30.633	20.607	14.012	30.503	21.053	16.789	29.611	24.947	23.428	40.882	29.733	19.738	30.423	31.859	27.635	1134.49	10.6611	7.38993	4.22966	5.53471	4.53949	3.74326	5.52295	4.58835	4.09744	5.4416	4.9947	4.84025	6.3939	5.4528	4.44275	5.5157	5.64438	5.2569	1.5486	-1.138	-1.4311	-0.6581	-0.31372	2.6559
WAG3185b	Crematogaster	scutellaris	Wagner H. C.	1	116.05	57.152	16.437	29.346	20.169	14.501	32.692	22.113	17.294	32.854	25.636	22.047	34.4	26.27	18.307	29.948	31.752	26.907	1039.06	10.7727	7.55989	4.05426	5.41719	4.49099	3.80802	5.71769	4.70245	4.15861	5.73184	5.0632	4.69542	5.86515	5.12543	4.27867	5.47248	5.63489	5.1872	1.4887	-1.1267	-1.2782	-0.66126	-0.66677	2.5635
WAG3185c	Crematogaster	scutellaris	Wagner H. C.	1	123.825	65.049	17.801	35.734	22.094	13.731	37.37	24.582	17.353	34.925	28.077	24.356	45.852	33.043	22.098	30.913	31.713	27.045	1093.32	11.1277	8.0653	4.21912	5.97779	4.70043	3.70554	6.1131	4.95802	4.16569	5.90974	5.29877	4.93518	6.77141	5.7483	4.70085	5.55995	5.63143	5.20048	1.8824	-0.99841	-1.0592	-0.36438	0.04988	2.6252
WAG3185d	Crematogaster	scutellaris	Wagner H. C.	1	129.208	66.593	20.591	42.187	24.552	15.376	47.57	26.898	17.761	39.254	29.41	24.962	42.98	29.735	19.377	32.726	34.795	30.05	1017.39	11.367	8.16045	4.53773	6.49515	4.955	3.92122	6.8971	5.18633	4.21438	6.2653	5.4231	4.9962	6.55591	5.45298	4.40193	5.72066	5.89873	5.48179	2.2345	-0.57012	-0.71317	-0.18898	-0.29971	3.1702
WAG3185e	Crematogaster	scutellaris	Wagner H. C.	1	115.685	58.029	15.912	28.38	18.373	12.582	33.614	21.116	14.796	26.918	21.343	17.767	36.736	27.147	18.006	29.781	31.302	26.139	1087.45	10.7557	7.61768	3.98898	5.32729	4.28637	3.54711	5.79776	4.59521	3.84656	5.18826	4.61985	4.21509	6.06102	5.21028	4.24335	5.4572	5.59482	5.11263	1.4507	-1.4691	-1.5734	-1.2909	-0.60994	2.4599
WAG3185f	Crematogaster	scutellaris	Wagner H. C.	1	109.638	49.513	12.767	29.114	18.218	12.144	32.298	21.13	15.825	27.062	22.604	19.926	32.549	25.348	18.099	23.86	24.671	20.49	1149.07	10.4708	7.03655	3.57309	5.39574	4.26825	3.48482	5.68313	4.59674	3.97806	5.20211	4.75437	4.46385	5.70517	5.03468	4.25429	4.88467	4.96699	4.52659	0.8404	-1.5162	-1.4889	-1.0658	-0.75461	1.1241
WAG3185g	Crematogaster	scutellaris	Wagner H. C.	1	113.237	52.858	16.018	21.513	15.114	11.612	29.186	22.17	18.223	25.422	22.632	20.587	41.262	27.898	19.821	28.291	30.386	26.185	1137.91	10.6413	7.27035	4.00225	4.63821	3.88767	3.40764	5.40241	4.7085	4.26884	5.04202	4.75731	4.53729	6.42355	5.28186	4.45208	5.31893	5.51235	5.11713	1.3152	-1.9262	-1.2631	-1.0532	-0.36328	2.3146
WAG3185h	Crematogaster	scutellaris	Wagner H. C.	1	103.116	45.337	13.232	23.184	14.501	11.32	25.632	16.986	13.432	24.967	19.231	16.141	35.178	26.348	17.762	27.351	29.383	25.101	1073.66	10.1546	6.73328	3.63758	4.81498	3.80802	3.36452	5.06281	4.12141	3.66497	4.9967	4.38532	4.01759	5.9311	5.13303	4.2145	5.22982	5.42061	5.01009	0.71461	-1.9519	-2.1261	-1.5617	-0.68829	2.0981
WAG3185i	Crematogaster	scutellaris	Wagner H. C.	1	111.486	53.052	14.805	35.136	22.842	15.56	36.464	26.777	20.868	38.474	30.695	27.424	42.044	30.488	21.101	24.698	26.251	22.041	1009.54	10.5587	7.28368	3.84773	5.92756	4.77933	3.94462	6.03854	5.17465	4.56815	6.20274	5.54031	5.23679	6.48413	5.52159	4.59358	4.96971	5.12357	4.69478	1.1727	-0.76015	-0.6376	0.0053782	-0.17128	1.4406
WAG3185j	Crematogaster	scutellaris	Wagner H. C.	1	119.843	59.57	15.506	36.166	21.782	13.611	42.03	25.44	16.462	35.592	26.911	22.211	40.581	26.217	17.007	29.899	31.404	26.803	1115.35	10.9473	7.71816	3.93777	6.01382	4.66712	3.68931	6.48305	5.04381	4.05734	5.9659	5.18758	4.71285	6.37032	5.12025	4.12395	5.468	5.60393	5.17716	1.4883	-1.0171	-1.0192	-0.54546	-0.64249	2.528
WAG3193a	Crematogaster	scutellaris	Wagner H. C.	1	124.453	63.877	18.828	35.607	21.526	13.724	29.15	19.889	15.9	28.476	23.064	17.601	28.893	23.424	16.497	25.456	26.54	21.332	1048.15	11.1559	7.99231	4.33912	5.96716	4.63961	3.70459	5.39907	4.45971	3.98748	5.33629	4.8025	4.19535	5.37522	4.83983	4.06165	5.04539	5.1517	4.61866	1.963	-1.0254	-1.6138	-1.1998	-1.0284	1.4448
WAG3193b	Crematogaster	scutellaris	Wagner H. C.	1	134.266	75.431	17.048	35.932	20.747	13.084	24.422	18.719	15.626	29.012	25.841	21.398	42.149	28.674	19.511	28.387	30.396	25.345	1097.51	11.5873	8.6851	4.12892	5.99433	4.55489	3.61718	4.94186	4.32655	3.95297	5.38628	5.0834	4.6258	6.49223	5.35481	4.41713	5.32795	5.51326	5.03438	2.1297	-1.1319	-1.8209	-0.78586	-0.34174	2.2512
WAG3193c	Crematogaster	scutellaris	Wagner H. C.	1	122.799	64.374	19.227	35.78	22.46	13.967	29.17	20.423	15.724	27.657	23.754	19.847	31.027	24.391	19.138	23.049	24.57	20.341	979.731	11.0815	8.02334	4.38486	5.98164	4.7392	3.73724	5.40093	4.51918	3.96535	5.25899	4.87381	4.455	5.57019	4.93872	4.3747	4.80094	4.95681	4.5101	1.9938	-0.95323	-1.6073	-1.0132	-0.74696	1.0513
WAG3193d	Crematogaster	scutellaris	Wagner H. C.	1	127.581	67.14	20.546	32.402	21.214	15.344	36.89	30.098	26.147	31.228	25.916	22.321	40.983	33.589	28.159	25.16	26.127	21.714	1089.15	11.2952	8.1939	4.53277	5.69228	4.60587	3.91714	6.07371	5.48616	5.11341	5.5882	5.09078	4.72451	6.4018	5.7956	5.30651	5.01597	5.11146	4.65983	2.225	-0.91203	-0.022804	-0.66591	0.35857	1.4298
WAG3193e	Crematogaster	scutellaris	Wagner H. C.	1	130.606	77.727	19.848	26.485	18.494	13.49	27.04	22.875	19.328	39.667	33.431	27.981	44.432	31.888	24.315	29.22	30.573	25.314	996.471	11.4283	8.81629	4.45511	5.14636	4.30047	3.67287	5.2	4.78278	4.39636	6.29817	5.78195	5.28971	6.66573	5.64695	4.93102	5.40555	5.52929	5.0313	2.4064	-1.3935	-1.1743	0.15584	0.13194	2.3085
WAG3193f	Crematogaster	scutellaris	Wagner H. C.	1	120.526	59.501	18.2	26.533	18.39	13.732	27.251	19.154	15.456	32.962	26.701	23.099	34.85	27.07	19.262	26.65	27.721	22.985	1022.42	10.9784	7.71369	4.26615	5.15102	4.28836	3.70567	5.22025	4.37653	3.93141	5.74125	5.1673	4.80614	5.90339	5.20288	4.38885	5.16236	5.26507	4.79427	1.765	-1.3668	-1.745	-0.54366	-0.55952	1.753
WAG3193g	Crematogaster	scutellaris	Wagner H. C.	1	120.898	63.447	19.404	35.212	23.673	16.267	29.824	22.667	18.886	34.699	28.368	24.264	43.516	34.298	24.652	34.182	34.684	28.727	1060.43	10.9954	7.96536	4.405	5.93397	4.86549	4.03324	5.46114	4.76099	4.3458	5.89059	5.32616	4.92585	6.59667	5.85645	4.96508	5.84654	5.88931	5.35976	1.9701	-0.64354	-1.1585	-0.36518	0.21335	3.1367
WAG3193h	Crematogaster	scutellaris	Wagner H. C.	1	125.061	63.35	20.757	33.863	22.812	15.254	30.962	22.53	17.867	35.067	30.821	28.114	32.498	26.36	18.545	29.733	31.978	26.178	1096.56	11.1831	7.95927	4.55599	5.81919	4.77619	3.90564	5.56435	4.74658	4.22694	5.92174	5.55167	5.30226	5.7007	5.1342	4.30639	5.4528	5.65491	5.11644	2.137	-0.82479	-1.2406	-0.013821	-0.68635	2.5078
WAG3193i	Crematogaster	scutellaris	Wagner H. C.	1	128.527	69.16	22.388	37.932	23.892	15.836	44.964	29.666	22.658	36.79	31.417	27.635	39.527	31.246	22.604	27.35	27.598	22.571	973.467	11.337	8.31625	4.7316	6.1589	4.88794	3.97945	6.70552	5.44665	4.76004	6.06548	5.60509	5.2569	6.28705	5.58981	4.75437	5.22972	5.25338	4.75089	2.441	-0.6275	-0.1796	0.010077	-0.093152	1.7483
WAG3193j	Crematogaster	scutellaris	Wagner H. C.	1	121.734	63.016	18.081	33.937	22.177	14.747	33.025	24.322	18.847	34.595	30.639	27.323	36.403	29.588	20.925	26.062	26.435	21.373	1010.52	11.0333	7.93826	4.25218	5.82555	4.70925	3.84018	5.74674	4.93173	4.34131	5.88175	5.53525	5.22714	6.03349	5.43949	4.57439	5.1051	5.1415	4.62309	1.8437	-0.90938	-1.0146	-0.081441	-0.32388	1.4768
WAG3195a	Crematogaster	scutellaris	Wagner H. C.	1	154.437	93.257	25.436	78.19	45.114	19.814	48.992	31.973	19.874	49.391	35.532	25.714	70.328	46.951	26.38	35.969	31.95	24.695	1039.03	12.4273	9.65697	5.04341	8.84251	6.7167	4.45129	6.99943	5.65447	4.45803	7.02787	5.96087	5.0709	8.38618	6.85208	5.13615	5.99742	5.65243	4.96941	3.4169	1.1932	-0.27599	0.2504	1.1247	2.7135
WAG3195b	Crematogaster	scutellaris	Wagner H. C.	1	145.3	83.936	19.832	65.88	35.755	15.22	50.333	29.441	15.987	42.343	28.36	18.04	61.36	38.247	22.504	37.611	33.139	25.261	1021.07	12.054	9.16166	4.45331	8.11665	5.97955	3.90128	7.09458	5.42596	3.99837	6.50715	5.32541	4.24735	7.83326	6.18442	4.74384	6.13278	5.75665	5.02603	2.6715	0.21757	-0.74686	-0.68207	0.49704	2.9256
WAG3195c	Crematogaster	scutellaris	Wagner H. C.	1	140.472	79.063	20.497	61.559	34.773	16.848	42.497	27.529	17.501	33.655	25.924	21.459	43.536	29.134	17.446	24.99	22.333	17.757	1063.27	11.8521	8.89174	4.52736	7.84595	5.89686	4.10463	6.51897	5.24681	4.18342	5.80129	5.09156	4.63239	6.59818	5.39759	4.17684	4.999	4.72578	4.21391	2.5921	0.30467	-0.81415	-0.67705	-0.45159	0.74058
WAG3195d	Crematogaster	scutellaris	Wagner H. C.	1	181.251	126.158	51.028	127.582	92.981	48.009	137.069	104.369	59.902	91.52	61.928	32.299	91.186	61.578	29.94	69.315	50.14	29.154	1055.84	13.4629	11.232	7.14339	11.2952	9.64267	6.92885	11.7076	10.2161	7.73964	9.56661	7.86943	5.68322	9.54914	7.84717	5.47175	8.32556	7.08096	5.39944	5.9359	5.2289	5.7509	2.0078	1.9862	5.6171
WAG3195e	Crematogaster	scutellaris	Wagner H. C.	1	118.677	60.295	14.313	63.879	33.707	15.189	49.322	28.803	16.12	39.816	27.336	19.981	63.086	41.915	25.609	30.434	29.177	23.981	1030.06	10.8939	7.76499	3.78325	7.99243	5.80577	3.89731	7.02296	5.36684	4.01497	6.30999	5.22838	4.47001	7.94267	6.47418	5.06053	5.5167	5.40157	4.89704	1.3643	0.11541	-0.77644	-0.61336	0.82981	2.1626
WAG3195f	Crematogaster	scutellaris	Wagner H. C.	1	118.254	71.864	20.268	63.544	40.055	18.203	64.797	43.156	21.881	57.186	39.49	21.859	74.165	49.989	29.385	73.258	51.353	29.863	958.204	10.8745	8.47726	4.502	7.97145	6.3289	4.2665	8.04966	6.56932	4.67771	7.56214	6.28411	4.67536	8.61191	7.07029	5.42079	8.55909	7.1661	5.4647	2.1977	0.65241	0.58011	0.22989	1.4395	5.8811
WAG3195g	Crematogaster	scutellaris	Wagner H. C.	1	143.101	90.132	24.36	103.064	71.227	33.96	101.338	70.803	34.952	68.581	45.759	24.567	68.498	44.771	23.793	52.261	39.746	25.57	1056.88	11.9625	9.49379	4.93559	10.152	8.43961	5.82752	10.0667	8.41445	5.91202	8.28136	6.76454	4.95651	8.27635	6.69111	4.87781	7.22918	6.30444	5.05668	3.162	3.4592	2.9669	0.77924	0.87591	4.05
WAG3101a	Camponotus	lateralis	Wagner H. C.	6	101.168	47.731	11.316	89.779	42.127	12.518	92.274	45.24	14.752	63.56	36.445	17.225	60.582	35.74	14.927	12.109	13.927	9.726	907.687	10.0582	6.90876	3.36393	9.47518	6.49053	3.53808	9.60594	6.72607	3.84083	7.97245	6.03697	4.1503	7.78344	5.97829	3.86355	3.4798	3.73189	3.11865	0.52642	0.42389	0.33086	-0.12425	-0.1458	-1.8879
WAG3101b	Camponotus	lateralis	Wagner H. C.	6	89.127	40.696	10.257	59.926	28.164	10.19	67.876	33.859	13.889	46.633	28.948	15.535	48.378	29.78	13.683	11.71	14.097	9.896	960.88	9.44071	6.37934	3.20266	7.74119	5.30698	3.19218	8.23869	5.81885	3.72679	6.82884	5.38033	3.94145	6.95543	5.45711	3.69905	3.42199	3.7546	3.14579	0.065416	-0.79114	-0.51395	-0.79353	-0.64351	-1.8823
WAG3101c	Camponotus	lateralis	Wagner H. C.	6	95.991	43.679	8.747	36.728	16.821	7.169	61.111	29.082	12.294	51.89	30.2	15.289	33.975	20.648	9.22	10.595	12.56	8.926	1042.81	9.7975	6.60901	2.95753	6.06036	4.10134	2.6775	7.81735	5.39277	3.50628	7.20347	5.49545	3.91012	5.82881	4.54401	3.03645	3.255	3.54401	2.98764	0.026425	-2.1569	-0.99737	-0.68049	-1.6722	-2.2828
WAG3101d	Camponotus	lateralis	Wagner H. C.	6	109.624	54.143	11.278	79.019	36.675	10.682	85.274	43.164	14.85	74.937	40.298	15.65	45.766	28.064	12.726	14.304	16.882	12.248	898.379	10.4701	7.35819	3.35827	8.88926	6.05599	3.26833	9.23439	6.56993	3.85357	8.65662	6.34807	3.95601	6.76506	5.29755	3.56735	3.78206	4.10877	3.49971	0.77361	-0.14104	0.17761	0.025735	-0.83171	-1.0865
WAG3101e	Camponotus	lateralis	Wagner H. C.	6	104.089	46.676	9.95	75.1	34.128	10.787	84.777	41.657	15.592	74.593	40.22	16.023	61.587	33.638	11.941	12.843	12.635	8.965	993.569	10.2024	6.83198	3.15436	8.66603	5.84192	3.28436	9.20744	6.45422	3.94867	8.63672	6.34192	4.00287	7.84774	5.79983	3.45558	3.58371	3.55457	2.99416	0.36115	-0.26539	0.20394	0.050829	-0.45275	-2.0691
WAG3101f	Camponotus	lateralis	Wagner H. C.	6	79.335	32.519	7.948	55.391	24.199	8.838	49.628	23.962	11.354	44.557	28.12	15.909	28.358	18.521	9.679	14.679	13.349	8.822	894.97	8.90702	5.70254	2.81922	7.44251	4.91925	2.97288	7.04471	4.8951	3.36957	6.6751	5.30283	3.98861	5.32522	4.3036	3.11111	3.83132	3.65363	2.97019	-0.60978	-1.2187	-1.5311	-0.82767	-1.8366	-1.8606
WAG3101g	Camponotus	lateralis	Wagner H. C.	6	85.56	36.154	8.299	15.975	11.311	8.789	42.514	21.032	11.75	27.773	20.603	12.881	15.586	13.377	9.122	9.504	10.205	7.842	1080.68	9.24986	6.01282	2.8808	3.99687	3.36318	2.96462	6.52028	4.58607	3.42783	5.27001	4.53905	3.58901	3.94791	3.65746	3.02026	3.08286	3.19453	2.80036	-0.37128	-2.6997	-1.7501	-1.7322	-2.4683	-2.8205
WAG3101h	Camponotus	lateralis	Wagner H. C.	6	104.812	48.379	10.596	66.085	29.567	10.141	64.804	31.554	13.569	44.692	27.826	14.785	33.655	21.36	10.297	12.663	12.854	9.108	921.956	10.2378	6.9555	3.25515	8.12927	5.43755	3.18449	8.05009	5.61729	3.68361	6.68521	5.27504	3.84513	5.80129	4.62169	3.20889	3.55851	3.58525	3.01795	0.49514	-0.64951	-0.68674	-0.9344	-1.5417	-2.0402
WAG3101i	Camponotus	lateralis	Wagner H. C.	6	90.129	40.601	9.456	57.948	25.361	8.075	82.734	39.786	12.677	62.505	33.838	14.156	39.957	23.638	9.564	11.426	13.234	9.527	956.761	9.49363	6.37189	3.07506	7.61236	5.03597	2.84165	9.09582	6.30761	3.56048	7.90601	5.81704	3.76245	6.32115	4.86189	3.09257	3.38024	3.63786	3.08658	-0.029925	-1.2517	-0.2247	-0.49	-1.3996	-2.0495
WAG3101j	Camponotus	lateralis	Wagner H. C.	6	71.374	30.988	6.949	49.135	21.772	7.237	67.243	31.811	10.93	47.678	25.881	10.707	62.191	34.136	11.802	13.207	15.625	11.002	886.151	8.44831	5.56669	2.6361	7.00964	4.66605	2.69017	8.20018	5.64012	3.30606	6.90493	5.08734	3.27216	7.88613	5.8426	3.4354	3.63414	3.95285	3.31693	-0.91594	-1.6868	-0.96517	-1.3457	-0.44037	-1.4531
WAG3101k	Camponotus	lateralis	Wagner H. C.	6	166.542	89.115	22.385	99.984	43.728	16.951	110.251	53.588	27.06	93.943	45.437	21.439	64.268	35.66	18.367	12.106	12.893	11.174	1133.28	12.9051	9.44007	4.73128	9.9992	6.61272	4.11716	10.5	7.32038	5.20192	9.69242	6.7407	4.63023	8.01673	5.9716	4.28567	3.47937	3.59068	3.34275	3.1976	1.1381	2.0005	0.88983	0.17503	-1.8109
WAG3064a	Camponotus	lateralis	Wagner H. C.	8	91.48	39.596	10.302	73.259	31.875	11.381	76.078	35.372	17.065	48.501	28.224	16.996	30.099	19.2	10.895	11.823	12.015	10.267	1089.08	9.56452	6.29254	3.20967	8.55915	5.64579	3.37357	8.72227	5.94744	4.13098	6.96427	5.31263	4.12262	5.48626	4.38178	3.30076	3.43846	3.46627	3.20422	0.070592	-0.2858	0.019068	-0.66125	-1.6489	-2.0504
WAG3064b	Camponotus	lateralis	Wagner H. C.	8	116.117	56.859	12.863	70.957	29.953	10.829	79.551	36.521	15.44	46.262	23.756	12.342	25.545	17.674	11.722	12.997	13.216	11.371	1165.8	10.7758	7.54049	3.5865	8.4236	5.47293	3.29074	8.91914	6.04326	3.92938	6.80162	4.87401	3.51312	5.05421	4.20405	3.42374	3.60514	3.63538	3.37209	1.0968	-0.46324	-0.06331	-1.2851	-1.7424	-1.6745
WAG3064c	Camponotus	lateralis	Wagner H. C.	8	112.223	50.631	12.51	104.774	47.677	16.11	101.366	48.759	20.713	75.377	38.04	17.111	52.25	30.106	14.848	13.362	13.408	11.665	1095.54	10.5935	7.11555	3.53695	10.2359	6.90485	4.01373	10.0681	6.98276	4.55115	8.68199	6.16766	4.13654	7.22842	5.48689	3.85331	3.65541	3.66169	3.41541	0.86673	1.2153	1.1783	0.088404	-0.46846	-1.5868
WAG3064d	Camponotus	lateralis	Wagner H. C.	8	100.865	50.603	13.782	92.45	44.425	13.774	81.385	40.454	19.297	72.159	38.354	18.884	34.002	20.745	11.345	13.674	13.977	11.921	1050.03	10.0432	7.11358	3.71241	9.61509	6.66521	3.71133	9.02136	6.36035	4.39284	8.49465	6.19306	4.34557	5.83112	4.55467	3.36823	3.69784	3.73858	3.45268	0.88083	0.68655	0.50053	0.19612	-1.4585	-1.469
WAG3064e	Camponotus	lateralis	Wagner H. C.	8	14.847	71.259	34.119	12.637	83.811	45.247	24.348	63.203	36.194	20.237	32.622	19.874	10.7	15.725	16.105	13.701	55.191	56.027	1083.4	3.85318	8.4415	5.84115	3.55486	9.15483	6.72659	4.93437	7.95003	6.01614	4.49856	5.71157	4.45803	3.27109	3.96548	4.0131	3.70149	7.42906	7.48512	1.632	2.8922	1.5059	-0.88184	-1.8951	4.8326
WAG3064f	Camponotus	lateralis	Wagner H. C.	8	114.354	49.15	12.175	93.27	37.291	13.308	79.233	33.985	18.387	56.642	26.394	13.449	34.233	21.052	12.413	11.308	11.161	9.643	1290.32	10.6936	7.01071	3.48927	9.65764	6.10664	3.64801	8.90129	5.82967	4.28801	7.52609	5.13751	3.66729	5.8509	4.58825	3.52321	3.36274	3.34081	3.10532	0.81497	0.42353	0.15262	-0.90339	-1.3436	-2.2785
WAG3064g	Camponotus	lateralis	Wagner H. C.	8	94.577	45.428	11.771	60.401	28.793	11.285	65.844	34.102	17.705	51.959	30.733	17.401	28.119	18.122	10.799	14.993	16.189	13.634	1092.24	9.72507	6.74003	3.43089	7.77181	5.36591	3.35932	8.11443	5.83969	4.20773	7.20826	5.54374	4.17145	5.30274	4.25699	3.28618	3.87208	4.02356	3.69242	0.44495	-0.60646	-0.12043	-0.48133	-1.7489	-0.93686
WAG3064h	Camponotus	lateralis	Wagner H. C.	8	91.495	41.493	11.07	102.917	50.885	14.025	90.169	44.802	16.273	49.593	26.682	12.268	45.875	26.833	13.053	12.613	12.284	10.48	1134.92	9.5653	6.44151	3.32716	10.1448	7.13337	3.745	9.49574	6.69343	4.03398	7.04223	5.16546	3.50257	6.77311	5.18006	3.61289	3.55148	3.50485	3.23728	0.21895	1.0324	0.45558	-1.1242	-0.84412	-1.9234
WAG3064i	Camponotus	lateralis	Wagner H. C.	8	84.094	40.116	12.537	86.939	41.864	12.872	77.4	38.374	17.028	51.59	28.308	14.985	35.051	23.178	13.95	13.559	13.568	11.363	1232.45	9.17028	6.33372	3.54076	9.32411	6.47024	3.58776	8.79773	6.19468	4.1265	7.18262	5.32053	3.87105	5.92039	4.81435	3.73497	3.68225	3.68348	3.3709	0.26483	0.42361	0.14003	-0.77817	-1.1102	-1.5907
WAG3064j	Camponotus	lateralis	Wagner H. C.	8	119.421	58.248	13.315	93.777	43.031	15.071	92.668	46.05	23.08	63.496	32.607	16.405	34.313	23.218	14.614	13.68	13.72	11.596	1162	10.928	7.63204	3.64897	9.68385	6.5598	3.88214	9.62642	6.78602	4.80416	7.96844	5.71025	4.05031	5.85773	4.81851	3.82283	3.69865	3.70405	3.40529	1.2158	0.82091	1.1979	-0.31677	-1.0686	-1.5356
WAG3065a	Camponotus	lateralis	Wagner H. C.	8	122.246	52.031	14.706	60.503	25.683	13.998	60.885	31.76	25.735	36.788	24.195	22.216	23.417	15.518	12.972	16.319	17.712	17.266	1095.57	11.0565	7.21325	3.83484	7.77837	5.06784	3.74139	7.80288	5.6356	5.07297	6.06531	4.91884	4.71339	4.83911	3.93929	3.60167	4.03968	4.20856	4.15524	1.2555	-0.36725	0.46178	-0.6218	-1.78	-0.2999
WAG3065b	Camponotus	lateralis	Wagner H. C.	8	115.674	51.182	14.922	63.559	28.861	16.606	84.539	40.389	22.977	64.496	31.36	16.701	42.942	26.076	18.012	19.887	22.906	22.269	1197.97	10.7552	7.15416	3.8629	7.97239	5.37224	4.07505	9.19451	6.35523	4.79343	8.03094	5.6	4.08669	6.55301	5.10647	4.24405	4.45948	4.78602	4.719	1.1871	0.10713	0.89177	-0.31791	-0.52707	0.88464
WAG3065c	Camponotus	lateralis	Wagner H. C.	8	127.404	61.787	19.1	82.524	38.596	18.891	85.146	42.962	25.531	67.014	35.194	21.746	46.465	27.594	17.396	23.627	26.74	25.989	1005.83	11.2873	7.86047	4.37035	9.08427	6.21257	4.34638	9.22746	6.55454	5.05282	8.18621	5.93245	4.66326	6.81652	5.253	4.17085	4.86076	5.17107	5.09794	1.9744	0.96332	1.2102	0.24165	-0.45493	1.7509
WAG3065d	Camponotus	lateralis	Wagner H. C.	8	123.796	53.32	13.897	58.489	24.481	13.958	66.538	32.318	22.383	67.166	31.186	16.685	39.983	24.796	17.696	20.803	23.528	22.922	1270.09	11.1264	7.30205	3.72787	7.64781	4.94783	3.73604	8.15708	5.68489	4.73107	8.19549	5.58444	4.08473	6.32321	4.97956	4.20666	4.56103	4.85057	4.78769	1.2142	-0.45156	0.27939	-0.28498	-0.65349	1.055
WAG3065e	Camponotus	lateralis	Wagner H. C.	8	138.424	63.936	20.343	90.978	42.271	21.778	86.494	43.993	35.497	80.825	42.254	31.458	43.269	25.369	17.256	17.789	19.556	18.669	1037.28	11.7654	7.996	4.51032	9.53824	6.50162	4.66669	9.30022	6.63272	5.95794	8.99027	6.50031	5.60874	6.57792	5.03676	4.15403	4.2177	4.42222	4.32076	2.2494	1.4854	2.0482	1.3017	-0.6033	0.11596
WAG3065f	Camponotus	lateralis	Wagner H. C.	8	151.884	75.529	20.846	123.374	60.882	22.434	122.897	63.958	32.89	101.844	52.35	29.606	51.551	29.798	19.325	17.34	18.858	18.268	1080.33	12.3241	8.69074	4.56574	11.1074	7.80269	4.73645	11.0859	7.99737	5.73498	10.0918	7.23533	5.44114	7.1799	5.45875	4.39602	4.16413	4.34258	4.27411	2.6661	2.4492	2.9051	1.7311	-0.14849	-0.018615
WAG3065g	Camponotus	lateralis	Wagner H. C.	8	152.116	75.622	20.782	123.156	60.806	22.528	121.404	63.353	33.453	101.605	52.478	29.694	50.721	28.805	18.299	17.968	19.577	18.941	1078.73	12.3335	8.69609	4.55873	11.0976	7.79782	4.74637	11.0183	7.95946	5.78386	10.0799	7.24417	5.44922	7.12187	5.36703	4.27773	4.23887	4.42459	4.35213	2.6644	2.4539	2.9136	1.7371	-0.27093	0.15709
WAG3065h	Camponotus	lateralis	Wagner H. C.	8	106.119	45.553	14.3	60.75	27.132	14.369	69.519	34.074	22.718	59.142	31.275	21.411	31.171	21.29	16.376	19.861	22.513	21.763	1071.89	10.3014	6.7493	3.78153	7.79423	5.20884	3.79065	8.33781	5.83729	4.76634	7.69038	5.59241	4.6272	5.5831	4.61411	4.04673	4.45657	4.74479	4.66508	0.87357	-0.26342	0.42237	-0.031812	-1.0697	0.80503
WAG3065i	Camponotus	lateralis	Wagner H. C.	8	155.31	75.12	25.602	106.793	48.57	25.403	120.412	62.825	41.057	92.001	46.865	29.635	47.047	30.549	30.658	18.419	20.035	20.37	1154.31	12.4623	8.66718	5.05984	10.3341	6.96922	5.04014	10.9732	7.92622	6.40757	9.59172	6.8458	5.4438	6.85908	5.52711	5.53697	4.29174	4.47605	4.51331	3.0983	2.2119	3.429	1.4647	0.51738	0.36535
WAG3065j	Camponotus	lateralis	Wagner H. C.	8	133.504	61.684	19.909	63.787	28.162	15.911	92.353	45.342	26.537	65.867	31.87	17.892	49.99	29.193	19.394	16.62	14.658	14.728	1253.31	11.5544	7.85392	4.46195	7.98668	5.30679	3.98886	9.61005	6.73365	5.15141	8.11585	5.64535	4.22989	7.07036	5.40305	4.40386	4.07676	3.82858	3.83771	2.1108	0.0059953	1.4728	-0.18161	-0.1908	-0.84382
WAG3070a	Camponotus	lateralis	Wagner H. C.	8	88.788	39.055	9.749	59.329	25.79	10.497	56.744	28.544	14.937	37.016	23.743	14.29	18.782	15.019	10.221	12.127	12.327	9.792	1029.23	9.42274	6.2494	3.12234	7.70253	5.07839	3.23991	7.53286	5.34266	3.86484	6.08408	4.87268	3.78021	4.33382	3.87544	3.19703	3.48238	3.51098	3.12922	-0.049789	-0.84505	-0.78247	-1.2768	-2.1824	-2.0515
WAG3070b	Camponotus	lateralis	Wagner H. C.	8	95.994	44.226	11.631	76.769	35.058	12.22	56.638	29.77	16.867	51.268	32.141	19.165	26.116	18.291	10.019	13.091	11.114	7.925	957.301	9.79765	6.65026	3.41043	8.76179	5.92098	3.49571	7.52582	5.45619	4.10695	7.16017	5.6693	4.37778	5.11038	4.2768	3.16528	3.61815	3.33377	2.81514	0.41433	-0.015646	-0.52599	-0.30388	-1.8649	-2.3727
WAG3070c	Camponotus	lateralis	Wagner H. C.	8	91.527	37.386	9.565	41.692	17.909	8.89	40.997	21.28	13.458	24.062	17.29	12.359	14.716	11.669	8.435	19.106	14.627	10.09	1052.14	9.56697	6.11441	3.09273	6.45693	4.2319	2.98161	6.40289	4.61303	3.66851	4.9053	4.15812	3.51554	3.83614	3.41599	2.90431	4.37104	3.82453	3.17648	-0.086578	-1.7255	-1.5607	-2.0148	-2.6574	-1.2241
WAG3070d	Camponotus	lateralis	Wagner H. C.	8	92.521	41.038	10.696	48.482	22.124	10.645	45.064	26.715	17.049	40.685	27.416	17.73	33.17	19.565	10.133	22.994	17.765	11.772	949.673	9.61878	6.40609	3.27047	6.9629	4.70362	3.26267	6.71297	5.16866	4.12904	6.37848	5.23603	4.2107	5.75934	4.42323	3.18324	4.79521	4.21485	3.43103	0.17263	-1.156	-0.84333	-0.77225	-1.6409	-0.44439
WAG3070e	Camponotus	lateralis	Wagner H. C.	8	77.649	34.913	11.149	40.863	20.384	11.979	47.898	30.292	22.21	33.411	27.046	20.689	17.559	14.948	11.18	13.856	14.424	11.964	973.874	8.81187	5.90872	3.33901	6.39242	4.51486	3.46107	6.92084	5.50382	4.71275	5.78022	5.20058	4.54852	4.19035	3.86626	3.34365	3.72236	3.79789	3.4589	-0.13246	-1.1904	-0.13957	-0.69896	-2.1284	-1.4021
WAG3070f	Camponotus	lateralis	Wagner H. C.	8	80.858	36.944	10.611	59.506	27.329	12.202	58.717	29.89	15.658	34.709	22.777	14.738	26.42	18.889	10.957	16.173	17.336	13.817	958.59	8.99211	6.07816	3.25745	7.71401	5.22771	3.49314	7.6627	5.46717	3.95702	5.89143	4.77253	3.83901	5.14004	4.34615	3.31014	4.02157	4.16365	3.71712	-0.09891	-0.55094	-0.61535	-1.3209	-1.7409	-0.71475
WAG3070g	Camponotus	lateralis	Wagner H. C.	8	77.984	35.998	12.412	47.201	24.068	13.449	58.805	33.569	22.62	44.681	30.821	21.088	24.993	18.499	11.978	17.551	18.804	15.27	1000.37	8.83085	5.99983	3.52307	6.8703	4.90591	3.66729	7.66844	5.79388	4.75605	6.68438	5.55167	4.59217	4.9993	4.30105	3.46092	4.18939	4.33636	3.90768	0.055224	-0.72823	0.21839	-0.31655	-1.6968	-0.31631
WAG3070h	Camponotus	lateralis	Wagner H. C.	8	67.966	31.404	11.997	40.659	22.291	13.224	43.402	28.172	21.166	39.795	29.187	21.218	24.441	19.993	13.658	26.142	20.182	13.415	891.735	8.24415	5.60393	3.46367	6.37644	4.72133	3.63648	6.58802	5.30773	4.60065	6.30833	5.4025	4.6063	4.94378	4.47135	3.69567	5.11292	4.49244	3.66265	-0.26852	-0.953	-0.40791	-0.45456	-1.5	0.16241
WAG3070i	Camponotus	lateralis	Wagner H. C.	8	37.495	19.38	8.743	22.908	14.003	9.78	26.563	20.383	15.592	26.563	20.383	15.592	24.279	20.439	15.248	18.562	15.829	10.706	926.313	6.12332	4.40227	2.95686	4.78623	3.74206	3.1273	5.15393	4.51475	3.94867	5.15393	4.51475	3.94867	4.92737	4.52095	3.90487	4.30836	3.97857	3.272	-1.6009	-2.2035	-1.6888	-1.5221	-1.3539	-1.0605
WAG3070j	Camponotus	lateralis	Wagner H. C.	8	96.303	45.72	13.226	80.206	37.572	13.954	63.394	33.132	18.513	52.661	30.859	16.979	37.876	24.746	13.723	19.871	20.463	16.087	988.904	9.81341	6.76166	3.63676	8.95578	6.1296	3.73551	7.96203	5.75604	4.30267	7.25679	5.55509	4.12056	6.15435	4.97454	3.70446	4.45769	4.5236	4.01086	0.64311	0.33519	-0.11373	-0.50025	-1.0133	0.081224
WAG3073a	Camponotus	lateralis	Wagner H. C.	8	84.747	36.469	11.178	93.523	42.895	13.003	89.085	43.464	18.822	59.02	33.161	17.643	29.087	19.549	10.797	16.368	18.029	14.627	1023	9.20581	6.03896	3.34335	9.67073	6.54943	3.60597	9.43849	6.59272	4.33843	7.68245	5.75856	4.20036	5.39324	4.42143	3.28588	4.04574	4.24606	3.82453	0.0089557	0.5588	0.662	-0.2651	-1.6666	-0.54479
WAG3073b	Camponotus	lateralis	Wagner H. C.	8	99.647	43.129	11.72	94.514	42.172	12.434	87.08	40.432	16.905	69.179	35.068	16.555	29.82	18.094	9.932	15.668	16.589	13.62	1093.9	9.98233	6.56727	3.42345	9.72183	6.494	3.52619	9.33167	6.35862	4.11157	8.31739	5.92182	4.06878	5.46077	4.2537	3.15151	3.95828	4.07296	3.69053	0.44015	0.47678	0.33753	-0.13949	-1.7963	-0.84708
WAG3073c	Camponotus	lateralis	Wagner H. C.	8	78.461	34.519	8.957	79.966	36.295	11.51	85.875	43.728	17.848	63.156	36.558	19.588	35.101	23.349	13.266	13.404	14.846	11.45	968.625	8.85782	5.87529	2.99282	8.94237	6.02453	3.39264	9.26688	6.61272	4.22469	7.94707	6.04632	4.42583	5.92461	4.83208	3.64225	3.66115	3.85305	3.38378	-0.41875	-0.025032	0.52648	0.062704	-1.1611	-1.4591
WAG3073d	Camponotus	lateralis	Wagner H. C.	8	95.81	46.769	13.441	92.247	44.676	15.123	93.286	46.025	18.158	70.162	37.767	17.48	30.997	19.581	11.229	16.617	14.899	10.942	944.9	9.78826	6.83879	3.6662	9.60453	6.68401	3.88883	9.65847	6.78417	4.26122	8.37628	6.14549	4.18091	5.56749	4.42504	3.35097	4.0764	3.85992	3.30787	0.68799	0.85488	0.73428	0.036056	-1.5815	-1.2649
WAG3073e	Camponotus	lateralis	Wagner H. C.	8	71.464	34.168	12.524	37.72	20.681	11.586	44.81	23.869	14.257	28.233	20.189	13.829	18.41	14.365	9.823	16.454	17.183	14.006	1062	8.45364	5.84534	3.53893	6.14166	4.54764	3.40382	6.69403	4.88559	3.77584	5.31347	4.49322	3.71874	4.29069	3.79012	3.13417	4.05635	4.14524	3.74246	-0.073918	-1.2941	-1.2751	-1.6496	-2.2639	-0.6868
WAG3073f	Camponotus	lateralis	Wagner H. C.	8	80.021	36.171	13.179	46.711	24.862	14.929	56.484	32.45	24.27	35.302	28.253	21.786	25.782	21.244	15.074	15.575	16.055	13.585	1050.6	8.94545	6.01423	3.63029	6.83454	4.98618	3.86381	7.51558	5.69649	4.92646	5.94155	5.31536	4.66755	5.0776	4.60912	3.88252	3.94652	4.00687	3.68578	0.17571	-0.52504	0.28464	-0.53459	-1.2988	-0.91031
WAG3073g	Camponotus	lateralis	Wagner H. C.	8	77.632	33.395	9.214	60.443	27.685	11.412	71.673	34.959	16.275	51.128	30.717	18.092	41.26	25.209	13.254	13.337	14.035	11.118	989.1	8.8109	5.77884	3.03546	7.77451	5.26165	3.37817	8.46599	5.91261	4.03423	7.15038	5.54229	4.25347	6.42339	5.02086	3.6406	3.65199	3.74633	3.33437	-0.42782	-0.62859	-0.14732	-0.43953	-0.9707	-1.5903
WAG3073h	Camponotus	lateralis	Wagner H. C.	8	76.328	31.351	8.356	87.735	39.462	11.056	82.001	38.021	12.12	54.807	28.402	12.295	32.653	19.171	10.233	13.187	12.532	10.351	1018.8	8.73659	5.5992	2.89067	9.3667	6.28188	3.32506	9.05544	6.16612	3.48138	7.40317	5.32935	3.50642	5.71428	4.37847	3.19891	3.63139	3.54006	3.2173	-0.62662	0.11941	-0.36407	-0.97201	-1.6585	-1.8639
WAG3073i	Camponotus	lateralis	Wagner H. C.	8	92.362	44.009	14.343	87.596	42.756	14.831	88.291	46.108	19.49	69.625	39.85	20.419	48.541	29.729	15.113	17.277	18.411	14.59	947.95	9.61052	6.63393	3.78722	9.35927	6.53881	3.8511	9.39633	6.79029	4.41475	8.34416	6.31269	4.51874	6.96714	5.45243	3.88754	4.15656	4.2908	3.81969	0.6754	0.70191	0.80097	0.32353	-0.52351	-0.44618
WAG3073j	Camponotus	lateralis	Wagner H. C.	8	52.7	24.724	9.407	46.243	22.285	10.705	48.338	24.828	13.85	28.968	22.572	16.06	21.542	16.094	10.605	14.389	14.701	11.971	951.2	7.25948	4.97232	3.06708	6.80022	4.7207	3.27185	6.95255	4.98277	3.72156	5.38219	4.751	4.00749	4.64134	4.01173	3.25653	3.79328	3.83419	3.45991	-1.0455	-1.1822	-1.2127	-1.3373	-2.0195	-1.3296
WAG3077y	Camponotus	lateralis	Wagner H. C.	7	103.837	50.404	9.15	135.037	78.454	19.064	101.097	52.193	17.924	104.162	54.32	15.678	112.52	62.29	15.975	17.331	13.17	9.294	1001.07	10.19	7.09958	3.0249	11.6205	8.85743	4.36623	10.0547	7.22447	4.23367	10.206	7.37021	3.95955	10.6075	7.8924	3.99687	4.16305	3.62905	3.04861	0.34344	2.6444	1.0018	0.78995	1.3321	-1.6122
WAG3077z	Camponotus	lateralis	Wagner H. C.	7	90.945	42.283	9.29	132.505	74.764	17.029	97.127	48.331	16.541	109.954	57.478	15.119	79.862	39.546	10.25	20.599	16.464	10.191	1059.46	9.53651	6.50254	3.04795	11.5111	8.64662	4.12662	9.8553	6.95205	4.06706	10.4859	7.58142	3.88832	8.93655	6.28856	3.20156	4.53861	4.05759	3.19233	0.0027674	2.3143	0.68894	0.88853	-0.16694	-0.92515
WAG3078w	Camponotus	lateralis	Wagner H. C.	7	162.647	88.909	19.432	37.392	17.752	11.041	34.498	17.439	12.553	31.692	16.489	10.314	40.819	22.016	12.524	33.081	23.424	15.339	1222.12	12.7533	9.42916	4.40817	6.1149	4.21331	3.3228	5.8735	4.176	3.54302	5.62956	4.06066	3.21154	6.38897	4.69212	3.53893	5.75161	4.83983	3.9165	2.8914	-1.5046	-1.9948	-2.084	-1.1638	1.0382
WAG3078x	Camponotus	lateralis	Wagner H. C.	7	148.692	77.342	17.384	26.992	14.467	9.941	28.52	19.304	14.958	38.158	21.161	13.228	29.76	20.914	13.977	27.188	22.688	15.415	1230.72	12.1939	8.79443	4.16941	5.19538	3.80355	3.15294	5.34041	4.39363	3.86756	6.17722	4.60011	3.63703	5.45527	4.57318	3.73858	5.21421	4.76319	3.92619	2.344	-2.0524	-1.7614	-1.455	-1.3103	0.65902
WAG3078y	Camponotus	lateralis	Wagner H. C.	7	117.547	55.632	12.661	17.562	12.793	9.764	19.194	17.167	14.626	17.214	12.999	10.421	24.943	20.233	14.452	20.065	21.385	15.578	1248.84	10.8419	7.45869	3.55823	4.1907	3.57673	3.12474	4.3811	4.14331	3.8244	4.14898	3.60541	3.22816	4.9943	4.49811	3.80158	4.4794	4.62439	3.9469	1.061	-2.4205	-2.1583	-2.6047	-1.411	0.12006
WAG3078z	Camponotus	lateralis	Wagner H. C.	7	115.764	52.936	13.317	26.413	15.823	10.777	26.533	21.222	16.295	23.541	15.735	10.79	32.332	24.646	16.05	23.143	23.356	16.252	1279.65	10.7594	7.27571	3.64925	5.13936	3.97781	3.28283	5.15102	4.60673	4.03671	4.85191	3.96674	3.28481	5.68612	4.96447	4.00625	4.81072	4.8328	4.03138	1.0536	-1.8795	-1.5741	-2.2585	-0.94143	0.55688
WAG3078a	Camponotus	lateralis	Wagner H. C.	7	173.312	102.862	28.327	51.427	28.589	18.608	35.856	22.678	18.724	45.563	28.488	22.403	48.612	33.172	22.012	36.062	31.856	27.966	1122.15	13.1648	10.1421	5.32231	7.17126	5.34687	4.3137	5.98799	4.76214	4.32712	6.75004	5.33742	4.73318	6.97223	5.75951	4.69169	6.00516	5.64411	5.28829	3.9881	0.11445	-1.0352	-0.28397	0.097405	2.9798
WAG3078b	Camponotus	lateralis	Wagner H. C.	7	148.455	73.443	23.374	29.958	17.122	12.473	23.861	17.734	16.886	29.411	19.959	15.735	34.524	26.744	24.444	33.991	28.516	24.646	1268.04	12.1842	8.56989	4.83467	5.47339	4.13787	3.53171	4.88477	4.21118	4.10926	5.42319	4.46755	3.96674	5.87571	5.17146	4.94409	5.83018	5.34004	4.96447	2.8134	-1.5036	-1.7493	-1.4618	-0.22775	2.3615
WAG3078c	Camponotus	lateralis	Wagner H. C.	7	166.736	96.134	24.67	44.112	23.02	13.516	36.211	25.054	20.652	36.466	26.975	21.824	29.701	23.371	18.96	48.366	38.27	30.574	1146.65	12.9126	9.80479	4.96689	6.64169	4.79792	3.67641	6.01756	5.0054	4.54445	6.03871	5.19375	4.67162	5.44986	4.83436	4.35431	6.95457	6.18628	5.52938	3.5192	-0.8194	-0.73554	-0.55377	-0.82757	4.1874
WAG3078d	Camponotus	lateralis	Wagner H. C.	7	151.357	79.411	20.189	40.156	21.32	14.636	33.831	23.78	21.475	35.245	23.245	21.611	51.316	32.572	22.601	54.017	40.264	32.453	1156.25	12.3027	8.91128	4.49322	6.33688	4.61736	3.8257	5.81644	4.87647	4.63411	5.93675	4.82131	4.64876	7.16352	5.70719	4.75405	7.34963	6.34539	5.69675	2.677	-0.82856	-0.7655	-0.73427	0.16438	4.6938
WAG3082a	Camponotus	lateralis	Wagner H. C.	7	43.122	20.172	7.563	83.386	42.556	14.126	61.367	31.369	13.957	74.982	42.518	19.175	82.191	46.262	16.333	17.202	19.793	14.452	975.92	6.56673	4.49132	2.75009	9.13159	6.5235	3.75846	7.83371	5.6008	3.73591	8.65921	6.52058	4.37893	9.06593	6.80162	4.04141	4.14753	4.44893	3.80158	-1.6361	0.55283	-0.70544	0.38224	0.58248	-0.34229
WAG3082b	Camponotus	lateralis	Wagner H. C.	7	43.764	20.452	7.666	82.753	41.457	13.296	60.939	31.116	13.831	73.928	42.088	19.11	82.216	46.359	16.435	16.72	19.012	13.852	973.808	6.61544	4.52239	2.76875	9.09687	6.43871	3.64637	7.80634	5.57817	3.71901	8.59814	6.48753	4.3715	9.0673	6.80874	4.05401	4.08901	4.36028	3.72183	-1.5985	0.40792	-0.73694	0.34981	0.59338	-0.51483
WAG3082c	Camponotus	lateralis	Wagner H. C.	7	42.023	21.105	8.288	62.036	32.261	11.822	54.078	32.621	17.802	74.796	44.849	20.966	64.152	37.321	14.252	17.36	19.912	13.945	931.718	6.48251	4.59402	2.87889	7.87629	5.67988	3.43831	7.35377	5.71148	4.21924	8.64847	6.69694	4.57886	8.00949	6.10909	3.77518	4.16653	4.46229	3.7343	-1.5144	-0.38602	-0.36556	0.58346	-0.098166	-0.37679
WAG3082d	Camponotus	lateralis	Wagner H. C.	7	82.559	37.772	9.299	98.328	52	15.778	71.83	39.913	18.622	83.73	48.947	22.218	56.858	33.86	14.584	19.476	18.225	12.394	1000.37	9.0862	6.14589	3.04943	9.91605	7.2111	3.97215	8.47526	6.31767	4.31532	9.15041	6.99621	4.7136	7.54042	5.81893	3.8189	4.41316	4.26907	3.52051	-0.22503	1.214	0.27104	0.91101	-0.29193	-0.55881
WAG3082e	Camponotus	lateralis	Wagner H. C.	7	63.215	29.025	8.901	87.591	43.635	13.032	60.272	30.164	12.884	73.211	39.784	17.12	79.602	43.187	14.599	17.895	17.727	12.148	913.638	7.95079	5.38749	2.98345	9.35901	6.60568	3.60999	7.7635	5.49218	3.58943	8.55634	6.30746	4.13763	8.922	6.57168	3.82086	4.23025	4.21034	3.4854	-0.80848	0.50519	-0.89721	0.11102	0.32383	-0.74589
WAG3082f	Camponotus	lateralis	Wagner H. C.	7	55.882	23.291	6.646	92.331	44.609	12.678	67.03	34.256	15.822	58.792	33.566	15.66	46.579	27.112	11.296	16.861	18.184	12.654	941.716	7.47543	4.82608	2.57798	9.6089	6.679	3.56062	8.18719	5.85286	3.97769	7.66759	5.79362	3.95727	6.82488	5.20692	3.36095	4.10621	4.26427	3.55725	-1.4484	0.55126	-0.29532	-0.42285	-0.98043	-0.71842
WAG3082g	Camponotus	lateralis	Wagner H. C.	7	62.169	26.206	7.271	89.032	42.015	12.292	78.121	38.308	15.091	92.873	48.942	16.568	85.828	46.006	14.793	19.717	18.606	12.295	960.352	7.88473	5.11918	2.69648	9.43568	6.4819	3.50599	8.83861	6.18935	3.88471	9.63706	6.99586	4.07038	9.26434	6.78277	3.84617	4.44038	4.31347	3.50642	-1.1531	0.38095	-0.061323	0.58687	0.50107	-0.51912
WAG3082h	Camponotus	lateralis	Wagner H. C.	7	52.371	22.611	8.602	74.156	34.504	12.982	62.976	33.514	19.305	63.86	36.516	18.646	49.981	27.557	11.229	14.336	14.219	10.614	1062.03	7.23678	4.7551	2.93292	8.61139	5.87401	3.60305	7.93574	5.78913	4.39375	7.99125	6.04285	4.3181	7.06972	5.24948	3.35097	3.78629	3.77081	3.25791	-1.2363	0.027148	-0.027576	-0.0019732	-0.91115	-1.5536
WAG3082i	Camponotus	lateralis	Wagner H. C.	7	78.399	30.943	9.093	90.822	41.951	12.185	71.47	34.338	16.268	74.109	36.585	14.434	47.499	25.195	9.382	8.021	7.971	6.448	1226.03	8.85432	5.56264	3.01546	9.53006	6.47696	3.4907	8.45399	5.85986	4.03336	8.60866	6.04855	3.79921	6.89195	5.01946	3.06301	2.83214	2.8233	2.53929	-0.50843	0.38886	-0.17362	-0.20638	-1.2206	-3.4851
WAG3082j	Camponotus	lateralis	Wagner H. C.	7	62.931	23.758	7.621	92.949	41.463	11.374	77.017	33.354	12.304	79.816	38.804	14.755	46.697	24.937	9.664	17.479	13.918	9.273	1048.57	7.93291	4.87422	2.76062	9.64101	6.43918	3.37254	8.77593	5.77529	3.50771	8.93398	6.22929	3.84122	6.83352	4.9937	3.1087	4.18079	3.73068	3.04516	-1.1731	0.2934	-0.58085	-0.030245	-1.2156	-1.5242
WAG3082k	Camponotus	lateralis	Wagner H. C.	7	52.804	21.717	7.924	86.124	41.773	12.36	61.999	31.463	14.917	69.503	36.978	14.923	49.46	26.333	9.255	11.757	12.257	9.365	1042.9	7.26664	4.66015	2.81496	9.2803	6.4632	3.51568	7.87394	5.60919	3.86225	8.33685	6.08095	3.86303	7.03278	5.13157	3.0422	3.42885	3.501	3.06023	-1.3592	0.34329	-0.5816	-0.21657	-1.1581	-2.1499
WAG3084a	Camponotus	lateralis	Wagner H. C.	7	38.128	14.148	6.909	43.487	28.35	17.027	59.556	36.242	20.357	16.101	15.15	12.084	14.093	15.301	10.994	15.258	18.434	15.723	970.544	6.17479	3.76138	2.6285	6.59447	5.32447	4.12638	7.71725	6.02013	4.51187	4.01261	3.8923	3.4762	3.75406	3.91165	3.31572	3.90615	4.29348	3.96522	-2.0801	-0.21321	0.11536	-2.3594	-2.2362	-0.474
WAG3084b	Camponotus	lateralis	Wagner H. C.	7	78.399	30.943	9.093	90.822	41.951	12.185	71.47	34.338	16.268	74.109	36.585	14.434	47.499	25.195	9.382	8.021	7.971	6.448	973.808	8.85432	5.56264	3.01546	9.53006	6.47696	3.4907	8.45399	5.85986	4.03336	8.60866	6.04855	3.79921	6.89195	5.01946	3.06301	2.83214	2.8233	2.53929	-0.50843	0.38886	-0.17362	-0.20638	-1.2206	-3.4851
WAG3090a	Camponotus	lateralis	Wagner H. C.	7	97.907	39.958	7.944	61.438	25.045	9.872	73.189	33.334	15.564	35.708	23.448	14.282	17.661	13.902	8.934	9.167	9.294	7.704	1058.1	9.8948	6.32123	2.81851	7.83824	5.0045	3.14197	8.55506	5.77356	3.94512	5.97562	4.84231	3.77915	4.2025	3.72854	2.98898	3.02771	3.04861	2.77561	-0.16428	-0.92949	-0.26018	-1.3154	-2.3996	-2.9898
WAG3090b	Camponotus	lateralis	Wagner H. C.	7	93.982	39.099	9.949	54.656	23.937	9.487	59.01	27.901	14.961	25.86	19.543	13.718	17.643	14.017	9.543	10.993	11.538	9.348	1080.35	9.69443	6.25292	3.1542	7.39297	4.89255	3.0801	7.6818	5.28214	3.86795	5.08527	4.42075	3.70378	4.20036	3.74393	3.08917	3.31557	3.39676	3.05745	0.041882	-1.1426	-0.76617	-1.7427	-2.3313	-2.3033
WAG3090c	Camponotus	lateralis	Wagner H. C.	7	88.997	36.505	11.41	65.729	28.543	11.786	65.433	32.537	21.011	40.231	28.175	19.343	25.559	18.941	12.468	12.93	14.029	11.144	1058.52	9.43382	6.04194	3.37787	8.10734	5.34256	3.43307	8.08907	5.70412	4.58378	6.34279	5.30801	4.39807	5.05559	4.35213	3.53101	3.59583	3.74553	3.33826	0.092313	-0.46236	0.14175	-0.62496	-1.6201	-1.6218
WAG3090d	Camponotus	lateralis	Wagner H. C.	7	43.459	20.505	8.736	36.518	17.508	9.016	46.326	24.152	13.553	29.049	21.155	13.601	20.387	15.143	9.141	13.686	14.068	11.609	1098.54	6.59234	4.52824	2.95567	6.04301	4.18426	3.00267	6.80632	4.91447	3.68144	5.38971	4.59946	3.68795	4.5152	3.8914	3.02341	3.69946	3.75073	3.4072	-1.4478	-1.8294	-1.3151	-1.6123	-2.2415	-1.4967
WAG3090e	Camponotus	lateralis	Wagner H. C.	7	108.579	44.293	8.889	103.595	43.982	11.269	108.356	47.9	16.947	61.016	30.849	13.288	31.074	18.846	9.863	9.376	8.668	7.307	1188.25	10.4201	6.6553	2.98144	10.1782	6.63189	3.35693	10.4094	6.92098	4.11667	7.81127	5.55419	3.64527	5.57441	4.3412	3.14054	3.06203	2.94415	2.70315	0.20913	0.48948	0.86503	-0.69248	-1.7433	-3.1122
WAG3090f	Camponotus	lateralis	Wagner H. C.	7	73.913	29.553	9.402	53.483	23.307	10.01	46.948	25.091	16.368	36.602	25.984	17.279	18.345	15.134	10.237	10.933	11.187	9.132	1023.53	8.59727	5.43627	3.06627	7.31321	4.82773	3.16386	6.85186	5.00909	4.04574	6.04996	5.09745	4.1568	4.28311	3.89024	3.19953	3.30651	3.3447	3.02192	-0.57068	-1.1105	-0.94672	-0.94151	-2.1878	-2.3797
WAG3090g	Camponotus	lateralis	Wagner H. C.	7	92.928	38.322	9.994	66.4	27.743	8.947	77.035	37.497	17.704	50.097	30.576	17.667	28.284	19.597	11.043	11.112	11.843	9.405	1067.81	9.63992	6.19048	3.16133	8.14862	5.26716	2.99115	8.77696	6.12348	4.20761	7.07792	5.52956	4.20321	5.31827	4.42685	3.3231	3.33347	3.44137	3.06676	0.01341	-0.88867	0.17473	-0.49658	-1.6595	-2.2495
WAG3090h	Camponotus	lateralis	Wagner H. C.	7	94.239	39.802	8.979	88.14	40.366	11.597	92.802	45.202	17.947	61.808	34.484	16.617	26.25	17.193	9.592	16.419	18.125	14.266	1083.48	9.70768	6.30888	2.9965	9.38829	6.35342	3.40544	9.63338	6.72324	4.23639	7.86181	5.87231	4.0764	5.12348	4.14644	3.0971	4.05204	4.25735	3.77704	-0.065864	0.22663	0.68025	-0.26395	-1.9525	-0.572
WAG3090i	Camponotus	lateralis	Wagner H. C.	7	83.477	33.03	8.216	75.76	33.259	10.097	80.599	36.075	13.475	57.358	31.244	16.549	22.701	15.867	9.789	12.555	12.962	10.7	1141.92	9.13657	5.74717	2.86636	8.70402	5.76706	3.17758	8.97769	6.00625	3.67083	7.57351	5.58963	4.06805	4.76456	3.98334	3.12874	3.5433	3.60028	3.27109	-0.50132	-0.38314	-0.28799	-0.44618	-2.0803	-1.8247
WAG3090j	Camponotus	lateralis	Wagner H. C.	7	90.746	37.671	8.281	78.309	34.463	10.104	85.85	40.703	14.305	53.34	29.237	14.776	23.673	16.682	9.759	12.908	13.74	10.917	1121.82	9.52607	6.13767	2.87767	8.84924	5.87052	3.17868	9.26553	6.37989	3.7822	7.30342	5.40712	3.84396	4.86549	4.08436	3.12394	3.59277	3.70675	3.30409	-0.26569	-0.30542	0.043212	-0.73483	-2.0216	-1.683
WAG3090t	Camponotus	lateralis	Wagner H. C.	7	118.229	51.949	11.635	75.463	31.603	13.839	76.95	36.306	21.727	34.823	20.092	12.843	26.113	19.117	11.869	15.506	16.373	11.798	1056.39	10.8733	7.20757	3.41101	8.68694	5.62165	3.72008	8.77211	6.02545	4.66122	5.9011	4.48241	3.58371	5.11009	4.3723	3.44514	3.93777	4.04636	3.43482	0.86054	0.05695	0.52559	-1.6033	-1.6535	-1.0956
WAG3090u	Camponotus	lateralis	Wagner H. C.	7	86.106	37.48	10.253	67.921	30.49	11.924	67.254	33.213	17.287	53.564	27.946	13.189	41.33	21.169	8.932	16.027	17.204	12.519	968.1	9.27933	6.12209	3.20203	8.24142	5.52178	3.45311	8.20085	5.76307	4.15776	7.31874	5.2864	3.63167	6.42884	4.60098	2.98865	4.00337	4.14777	3.53822	-0.061691	-0.34078	-0.17352	-0.92254	-1.5345	-0.88879
WAG3090v	Camponotus	lateralis	Wagner H. C.	7	105.17	46.062	15.028	49.657	18.931	9.049	65.648	29.022	14.704	39.757	18.894	9.938	21.962	12.948	8.139	8.345	7.18	6.392	1231.3	10.2552	6.7869	3.8766	7.04677	4.35098	3.00816	8.10235	5.38721	3.83458	6.30532	4.34672	3.15246	4.68636	3.59833	2.85289	2.88877	2.67955	2.52824	0.95404	-1.5056	-0.63957	-1.8525	-2.4146	-3.5732
WAG3090w	Camponotus	lateralis	Wagner H. C.	7	93.778	38.449	8.072	69.504	29.042	10.239	70.272	32.377	15.029	56.379	28.285	11.95	22.25	14.013	8.294	10.77	11.244	8.581	1065.2	9.6839	6.20073	2.84113	8.33691	5.38906	3.19984	8.38284	5.69008	3.87673	7.5086	5.31836	3.45688	4.71699	3.74339	2.87993	3.28177	3.35321	2.92933	-0.23687	-0.60141	-0.40042	-0.98453	-2.3369	-2.4659
WAG3090x	Camponotus	lateralis	Wagner H. C.	7	121.656	55.933	11.134	69.319	26.545	9.574	100.17	43.918	17.35	76.335	33.896	12.381	27.089	15.035	7.996	9.741	9.857	7.797	1115.14	11.0298	7.47884	3.33676	8.3258	5.15218	3.09419	10.0085	6.62707	4.16533	8.73699	5.82203	3.51866	5.20471	3.8775	2.82772	3.12106	3.13959	2.79231	0.92954	-0.79304	0.67673	-0.45326	-2.2011	-2.8473
WAG3090y	Camponotus	lateralis	Wagner H. C.	7	104.687	49.134	8.979	63.201	26.426	7.889	72.259	32.742	11.464	56.926	26.893	8.754	33.191	18.407	8.214	8.63	8.519	6.866	1142.14	10.2317	7.00956	2.9965	7.94991	5.14062	2.80874	8.50053	5.72206	3.38585	7.54493	5.18585	2.95872	5.76116	4.29034	2.86601	2.93769	2.91873	2.62031	0.29888	-1.1561	-0.78188	-1.3683	-1.8893	-3.2775
WAG3090z	Camponotus	lateralis	Wagner H. C.	7	126.745	60.442	13.611	65.569	25.876	10.264	81.464	35.493	16.12	48.711	23.115	10.891	30.604	18.464	10.3	10.853	11.449	8.463	1247.47	11.2581	7.77445	3.68931	8.09747	5.08685	3.20375	9.02574	5.9576	4.01497	6.97933	4.80781	3.30015	5.53209	4.29698	3.20936	3.29439	3.38364	2.90912	1.376	-0.77504	0.0027598	-1.4132	-1.7265	-2.4513
WAG3093a	Camponotus	lateralis	Wagner H. C.	6	114.973	56.965	12.57	73.406	31.815	11.045	68.684	30.753	12.713	39.761	21.51	11.309	32.671	19.553	10.379	16.183	16.952	14.409	1027.19	10.7225	7.54752	3.54542	8.56773	5.64048	3.3234	8.28758	5.54554	3.56553	6.30563	4.63789	3.36289	5.71586	4.42188	3.22165	4.02281	4.11728	3.79592	1.0528	-0.33197	-0.75703	-1.5982	-1.6279	-0.68427
WAG3093b	Camponotus	lateralis	Wagner H. C.	6	68.064	27.467	8.759	37.049	15.893	9.189	53.372	24.357	13.758	25.04	16.319	11.67	25.263	16.477	10.229	18.167	19.116	16.403	1053.03	8.25009	5.2409	2.95956	6.08679	3.9866	3.03134	7.30561	4.93528	3.70918	5.004	4.03968	3.41614	5.02623	4.05919	3.19828	4.26228	4.37218	4.05006	-0.80792	-1.868	-1.1505	-2.1037	-1.9446	-0.124
WAG3093c	Camponotus	lateralis	Wagner H. C.	6	111.6	49.839	12.217	50.097	20.511	10.175	61.246	26.813	14.277	20.501	14.91	11.893	23.025	17.229	13.314	16.157	17.033	14.75	1098.14	10.5641	7.05967	3.49528	7.07792	4.52891	3.18983	7.82598	5.17813	3.77849	4.5278	3.86135	3.44862	4.79844	4.15078	3.64884	4.01958	4.12711	3.84057	0.80618	-1.2615	-0.84991	-2.2644	-1.6827	-0.64094
WAG3093d	Camponotus	lateralis	Wagner H. C.	6	80.772	36.079	11.651	34.637	18.658	12.29	44.386	28.602	20.205	24.963	23.149	18.125	18.507	16.755	12.479	16.684	18.165	15.234	1114.38	8.98732	6.00658	3.41336	5.88532	4.31949	3.50571	6.66228	5.34808	4.495	4.9963	4.81134	4.25735	4.30198	4.09329	3.53256	4.08461	4.26204	3.90308	0.0039775	-1.3531	-0.4629	-1.2367	-1.8987	-0.44249
WAG3093e	Camponotus	lateralis	Wagner H. C.	6	106.355	51.379	12.067	96.566	46.05	13.162	98.779	50.312	18.233	63.266	33.52	16.149	66.815	38.492	17.842	16.148	17.343	14.457	948.813	10.3129	7.16791	3.47376	9.8268	6.78602	3.62795	9.93876	7.0931	4.27001	7.95399	5.78965	4.01858	8.17404	6.20419	4.22398	4.01846	4.16449	3.80224	0.76631	0.70987	0.94699	-0.31231	0.25999	-0.6444
WAG3093f	Camponotus	lateralis	Wagner H. C.	6	110.457	54.859	10.97	84.162	37.822	10.71	82.844	40.33	15.317	48.672	27.594	14.925	56.166	32.418	15.631	14.361	14.523	12.568	1049.16	10.5099	7.40669	3.3121	9.17398	6.14996	3.27261	9.10187	6.35059	3.91369	6.97653	5.253	3.86329	7.4944	5.69368	3.95361	3.78959	3.81091	3.54514	0.76157	-0.028687	0.10173	-0.85913	-0.26422	-1.2785
WAG3093g	Camponotus	lateralis	Wagner H. C.	6	50.3	19.729	9.078	18.494	10.282	8.62	29.006	15.274	11.535	20.847	15.447	11.608	17.993	14.926	12.119	11.66	11.281	10.284	1250.01	7.09225	4.44173	3.01297	4.30047	3.20656	2.93598	5.38572	3.9082	3.39632	4.56585	3.93027	3.40705	4.24182	3.86342	3.48124	3.41467	3.35872	3.20687	-1.3122	-2.7096	-2.3645	-2.2579	-2.0301	-2.1474
WAG3093h	Camponotus	lateralis	Wagner H. C.	6	66.515	28.726	11.243	65.787	28.705	11.681	71.629	34.262	15.101	39.611	20.98	11.531	29.409	19.682	12.098	14.246	14.546	12.457	1040.81	8.15567	5.35966	3.35306	8.11092	5.3577	3.41775	8.46339	5.85338	3.886	6.29373	4.58039	3.39573	5.42301	4.43644	3.47822	3.77439	3.81392	3.52945	-0.46469	-0.46976	-0.30181	-1.6001	-1.5325	-1.2985
WAG3093i	Camponotus	lateralis	Wagner H. C.	6	37.434	15.208	9.313	25.628	12.734	9.922	37.725	21.281	14.656	19.772	18.333	14.832	15.117	12.375	9.602	13.254	13.987	11.689	1043.12	6.11833	3.89974	3.05172	5.06241	3.56847	3.14992	6.14207	4.61313	3.82832	4.44657	4.28171	3.85123	3.88806	3.51781	3.09871	3.6406	3.73992	3.41892	-1.6966	-2.1795	-1.4908	-1.8492	-2.4847	-1.5312
WAG3093j	Camponotus	lateralis	Wagner H. C.	6	118.338	57.166	12.278	54.373	21.872	10.127	66.812	28.804	12.474	34.48	17.902	10.22	26.055	16.781	11.567	15.958	16.622	14.49	1184.86	10.8783	7.56082	3.504	7.3738	4.67675	3.18229	8.17386	5.36694	3.53186	5.87197	4.23108	3.19687	5.10441	4.09646	3.40103	3.99475	4.07701	3.80657	1.0599	-1.1364	-0.89207	-1.971	-1.7839	-0.72412
WAG3093a	Camponotus	lateralis	Wagner H. C.	6	122.273	60.046	14.276	79.906	36.057	15.301	55.909	27.884	20.839	28.131	17.547	14.363	23.287	16.516	11.974	17.021	18.693	16.602	1103.37	11.0577	7.74894	3.77836	8.93902	6.00475	3.91165	7.47723	5.28053	4.56498	5.30387	4.18891	3.78985	4.82566	4.06399	3.46035	4.12565	4.32354	4.07456	1.3934	0.4453	-0.2158	-1.7173	-1.8267	-0.22485
WAG3093b	Camponotus	lateralis	Wagner H. C.	6	126.157	68.496	19.271	53.082	25.385	13.066	31.905	19.132	17.392	19.955	14.741	12.094	39.027	23.883	14.765	19.825	22.123	19.78	1032.62	11.232	8.27623	4.38987	7.28574	5.03835	3.61469	5.64845	4.37401	4.17037	4.4671	3.8394	3.47764	6.24716	4.88702	3.84253	4.45253	4.70351	4.44747	2.1205	-0.62038	-1.4256	-2.2675	-0.93565	0.58703
WAG3093c	Camponotus	lateralis	Wagner H. C.	6	122.819	64.61	25.638	72.417	33.884	17.074	60.763	31.764	24.842	44.998	28.368	20.91	24.082	19.818	15.89	23.455	25.773	23.493	1059.76	11.0824	8.03803	5.0634	8.50982	5.821	4.13207	7.79506	5.63596	4.98417	6.70805	5.32616	4.57275	4.90734	4.45174	3.98623	4.84304	5.07671	4.84696	2.5589	0.469	0.38279	-0.40885	-1.3329	1.4546
WAG3093d	Camponotus	lateralis	Wagner H. C.	6	115.788	50.646	14.021	78.532	32.873	12.919	61.669	29.256	18.342	20.871	16.033	12.625	26.205	17.46	12	17.562	13.946	11.842	1038.17	10.7605	7.1166	3.74446	8.86183	5.7335	3.5943	7.85296	5.40888	4.28276	4.56848	4.00412	3.55317	5.11908	4.17852	3.4641	4.1907	3.73443	3.44122	1.0777	0.028369	-0.30715	-2.1289	-1.7105	-1.1821
WAG3093e	Camponotus	lateralis	Wagner H. C.	6	106.485	42.819	15.651	75.013	33.784	15.942	82.423	38.109	28.187	83.759	37.932	22.211	26.832	21.824	17.623	17.417	16.709	14.79	1173.52	10.3192	6.54362	3.95613	8.661	5.8124	3.99274	9.07871	6.17325	5.30914	9.15199	6.1589	4.71285	5.17996	4.67162	4.19798	4.17337	4.08766	3.84578	0.95109	0.37548	1.2316	0.59636	-1.0519	-0.5741
WAG3093f	Camponotus	lateralis	Wagner H. C.	6	102.123	49.767	11.997	104.253	55.263	15.885	105.895	55.365	17.906	90.986	48.322	18.919	34.592	19.036	10.397	19.425	14.845	12.317	1029.38	10.1056	7.05457	3.46367	10.2104	7.43391	3.9856	10.2905	7.44077	4.23155	9.53866	6.9514	4.3496	5.8815	4.36303	3.22444	4.40738	3.85292	3.50956	0.67005	1.3869	1.154	0.73834	-1.6071	-0.89948
WAG3096a	Camponotus	lateralis	Wagner H. C.	6	80.692	35.816	9.171	73.668	33.707	11.111	73.569	38.077	18.659	56.407	34.527	18.737	54.434	32.394	14.399	13.289	15.211	10.954	1001.36	8.98287	5.98465	3.02837	8.58301	5.80577	3.33332	8.57724	6.17066	4.31961	7.51046	5.87597	4.32863	7.37794	5.69157	3.7946	3.64541	3.90013	3.30968	-0.32227	-0.25521	0.23927	-0.17466	-0.39377	-1.4939
WAG3096b	Camponotus	lateralis	Wagner H. C.	6	105.697	47.981	10.545	61.838	26.824	9.242	66.126	32.192	15.773	50.578	30.253	16.474	35.289	22.735	10.998	11.962	13.895	10.157	1136.27	10.2809	6.92683	3.24731	7.86371	5.17919	3.04007	8.13179	5.6738	3.97152	7.11182	5.50027	4.05882	5.94045	4.76812	3.31632	3.45861	3.7276	3.187	0.489	-0.94969	-0.39129	-0.59869	-1.3862	-1.8466
WAG3096c	Camponotus	lateralis	Wagner H. C.	6	105.084	50.54	11.156	83.823	39.23	11.84	83.032	41.499	16.116	65.848	38.285	19.172	53.83	31.548	13.739	14.808	17.53	12.365	930.28	10.251	7.10915	3.34006	9.15549	6.26339	3.44093	9.11219	6.44197	4.01447	8.11468	6.18749	4.37858	7.33689	5.61676	3.70662	3.84812	4.18688	3.51639	0.62118	0.16564	0.23072	0.12409	-0.48674	-0.97077
WAG3096d	Camponotus	lateralis	Wagner H. C.	6	69.69	33.26	11.288	53.505	27.001	11.509	50.857	30.996	18.397	38.594	29.404	19.405	30.13	22.604	12.75	13.985	16.808	11.841	877.522	8.34805	5.76715	3.35976	7.31471	5.19625	3.39249	7.13141	5.56741	4.28917	6.21241	5.42255	4.40511	5.48908	4.75437	3.57071	3.73965	4.09976	3.44108	-0.27358	-0.75714	-0.42469	-0.60889	-1.3414	-1.1687
WAG3096e	Camponotus	lateralis	Wagner H. C.	6	94.916	41.259	10.144	91.799	42.05	12.386	80.481	38.34	15.969	61.251	34.171	16.864	57.689	32.287	12.838	13.257	14.844	10.91	933.867	9.74248	6.42332	3.18496	9.58118	6.4846	3.51937	8.97112	6.19193	3.99612	7.8263	5.8456	4.10658	7.59533	5.68217	3.58302	3.64102	3.85279	3.30303	0.13722	0.43122	0.071444	-0.26187	-0.47738	-1.5395
WAG3096f	Camponotus	lateralis	Wagner H. C.	6	112.706	54.506	11.632	77.313	34.649	9.852	80.347	40.928	20.822	69.155	38.576	20.299	43.371	25.696	11.53	10.632	11.51	9.306	1217.02	10.6163	7.38282	3.41057	8.79278	5.88634	3.13879	8.96365	6.3975	4.56311	8.31595	6.21096	4.50544	6.58567	5.06912	3.39559	3.26067	3.39264	3.05057	0.85976	-0.35043	0.64888	0.26929	-1.0677	-2.3457
WAG3096g	Camponotus	lateralis	Wagner H. C.	6	73.648	31.939	9.204	58.25	26.76	9.472	48.749	24.681	12.887	45.402	28.76	16.68	39.103	24.72	11.811	10.969	13.155	8.858	951.052	8.58184	5.65146	3.03381	7.63217	5.17301	3.07766	6.98205	4.968	3.58985	6.7381	5.36284	4.08412	6.25324	4.97192	3.43671	3.31195	3.62698	2.97624	-0.52709	-0.97608	-1.3255	-0.72404	-1.1589	-2.1924
WAG3096h	Camponotus	lateralis	Wagner H. C.	6	71.05	32.893	9.959	60.967	29.951	11.614	54.451	29.74	15.918	43.966	29.835	18.296	38.524	25.347	13.055	11.706	13.838	9.632	923.535	8.42912	5.73524	3.15579	7.80814	5.47275	3.40793	7.37909	5.45344	3.98974	6.63069	5.46214	4.27738	6.20677	5.03458	3.61317	3.4214	3.71995	3.10355	-0.4337	-0.5112	-0.66762	-0.57992	-1.036	-1.9455
WAG3096i	Camponotus	lateralis	Wagner H. C.	6	83.049	37.631	10.94	79.654	37.894	13.443	79.232	43.069	24.978	51.966	33.305	19.741	41.303	27.369	14.811	13.561	16.279	11.822	983.691	9.11312	6.13441	3.30757	8.92491	6.15581	3.66647	8.90124	6.5627	4.9978	7.20874	5.77105	4.44308	6.42674	5.23154	3.84851	3.68253	4.03472	3.43831	-0.0096318	0.27379	1.0798	-0.20887	-0.76151	-1.2571
WAG3096j	Camponotus	lateralis	Wagner H. C.	6	94.66	42.105	11.13	62.848	28.84	10.758	52.426	28.352	17.593	37.348	26.34	16.705	27.675	19.73	10.706	10.21	12.043	8.589	1046.49	9.72934	6.48884	3.33617	7.92767	5.37029	3.27994	7.24058	5.32466	4.1944	6.1113	5.13225	4.08718	5.2607	4.44185	3.272	3.19531	3.4703	2.9307	0.2814	-0.63849	-0.58117	-0.9614	-1.7003	-2.4251
WAG3096a	Camponotus	lateralis	Wagner H. C.	6	110.882	51.634	13.447	106.496	52.792	18.705	103.566	54.239	27.687	93.672	48.422	22.285	93.454	49.961	20.473	23.21	23.056	20.45	907.369	10.5301	7.18568	3.66702	10.3197	7.26581	4.32493	10.1767	7.36471	5.26184	9.67843	6.95859	4.7207	9.66716	7.06831	4.52471	4.81768	4.80167	4.52217	0.98317	1.6628	1.986	1.0305	1.1323	0.94933
WAG3096b	Camponotus	lateralis	Wagner H. C.	6	138.185	66.867	13.905	125.774	60.86	15.97	118.403	57.586	21.786	108.649	52.549	17.306	61.11	32.055	13.312	11.827	11.47	10.645	1219.71	11.7552	8.17722	3.72894	11.2149	7.80128	3.99625	10.8813	7.58854	4.66755	10.4235	7.24907	4.16005	7.81729	5.66171	3.64856	3.43904	3.38674	3.26267	1.6647	1.793	1.751	0.93548	-0.38919	-2.0635
WAG3096c	Camponotus	lateralis	Wagner H. C.	6	123.245	57.271	18.178	103.642	52.333	22.924	101.491	50.836	32.374	80.132	39.193	21.41	58.722	33.569	19.848	17.102	18.385	16.975	965.328	11.1016	7.56776	4.26357	10.1805	7.23416	4.7879	10.0743	7.12994	5.68982	8.95165	6.26043	4.62709	7.66303	5.79388	4.45511	4.13546	4.28777	4.12007	1.7418	2.0424	2.2308	0.52662	0.13004	-0.20879
WAG3104a	Camponotus	lateralis	Wagner H. C.	6	84.42	36.232	9.473	53.279	23.215	11.38	48.682	26.149	16.936	27.311	22.196	16.514	16.771	13.658	9.782	15.239	15.533	12.937	996.677	9.18804	6.0193	3.07782	7.29925	4.81819	3.37343	6.97725	5.11361	4.11534	5.22599	4.71126	4.06374	4.09524	3.69567	3.12762	3.90372	3.94119	3.5968	-0.22109	-0.92443	-0.80886	-1.3516	-2.3505	-1.0629
WAG3104b	Camponotus	lateralis	Wagner H. C.	6	94.896	44.219	14.26	70.5	32.243	12.925	67.075	33.872	18.745	36.614	23.782	15.055	27.62	18.348	10.641	13.204	14.334	11.368	976.783	9.74146	6.64974	3.77624	8.39643	5.67829	3.59514	8.18993	5.81997	4.32955	6.05095	4.87668	3.88008	5.25547	4.28346	3.26205	3.63373	3.78603	3.37165	0.70271	-0.11012	-0.0031389	-1.2147	-1.7659	-1.5388
WAG3104c	Camponotus	lateralis	Wagner H. C.	6	77.636	34.169	10.345	49.624	23.641	12.572	50.528	26.371	16.886	27.643	21.621	15.818	22.1	17.843	12.346	13.416	14.664	11.572	950.39	8.81113	5.84543	3.21636	7.04443	4.8622	3.5457	7.10831	5.13527	4.10926	5.25766	4.64984	3.97718	4.70106	4.2241	3.51369	3.66279	3.82936	3.40176	-0.2556	-0.81312	-0.77036	-1.4265	-1.7648	-1.4616
WAG3104d	Camponotus	lateralis	Wagner H. C.	6	92.971	38.402	11.057	63.959	26.303	12.523	65.344	30.027	15.029	28.869	16.918	11.004	21.547	15.131	9.8	14.829	15.832	12.958	1082.69	9.64215	6.19693	3.32521	7.99744	5.12865	3.53879	8.08356	5.47969	3.87673	5.37299	4.11315	3.31723	4.64187	3.88986	3.1305	3.85084	3.97894	3.59972	0.15137	-0.47519	-0.56869	-2.0542	-2.1436	-1.0629
WAG3104e	Camponotus	lateralis	Wagner H. C.	6	100.769	45.4	10.702	62.45	27.098	11.862	63.378	31.462	18.414	32.428	23.267	16.412	20.26	15.162	10.034	12.523	12.629	10.601	1050.44	10.0384	6.73795	3.27139	7.90253	5.20557	3.44413	7.96103	5.6091	4.29115	5.69456	4.82359	4.05117	4.50111	3.89384	3.16765	3.53879	3.55373	3.25592	0.38663	-0.55691	-0.18636	-1.2038	-2.1532	-1.8769
WAG3104f	Camponotus	lateralis	Wagner H. C.	6	101.953	44.577	10.96	69.873	30.94	13.611	81.748	42.176	25.986	51.89	34.333	23.982	29.984	22.457	19.068	13.096	13.747	11.337	1051.99	10.0972	6.6766	3.31059	8.35901	5.56237	3.68931	9.04146	6.49431	5.09765	7.20347	5.85944	4.89714	5.47576	4.73888	4.36669	3.61884	3.70769	3.36705	0.41176	-0.077422	1.1745	0.13554	-0.84844	-1.6134
WAG3104g	Camponotus	lateralis	Wagner H. C.	6	86.415	39.87	9.672	69.275	31.806	12.338	67.34	32.159	15.083	28.182	18.949	13.097	24.848	16.735	9.826	18.33	19.376	15.437	954.831	9.29597	6.31427	3.10998	8.32316	5.63968	3.51255	8.2061	5.67089	3.88368	5.30867	4.35304	3.61898	4.98478	4.09084	3.13465	4.28135	4.40182	3.92899	-0.067613	-0.21977	-0.44916	-1.7721	-1.9832	-0.19086
WAG3104h	Camponotus	lateralis	Wagner H. C.	6	88.276	39.283	12.434	55.885	26.691	15.223	49.377	26.063	19.871	22.912	19.371	15.371	21.185	17.749	12.11	19.043	20.39	16.651	997.697	9.39553	6.26762	3.52619	7.47563	5.16633	3.90167	7.02688	5.10519	4.45769	4.78665	4.40125	3.92059	4.60272	4.21296	3.47994	4.36383	4.51553	4.08056	0.28327	-0.25814	-0.50217	-1.6737	-1.8143	0.076382
WAG3104i	Camponotus	lateralis	Wagner H. C.	6	77.905	34.813	11.614	45.553	21.089	11.398	48.958	23.738	14.532	24.88	18.087	13.074	20.814	16.953	11.514	15.995	16.563	13.337	992.486	8.82638	5.90025	3.40793	6.7493	4.59228	3.37609	6.997	4.87217	3.81209	4.98799	4.25288	3.6158	4.56224	4.1174	3.39323	3.99937	4.06977	3.65199	-0.075079	-1.1485	-1.1694	-1.8901	-1.9139	-0.85702
WAG3104j	Camponotus	lateralis	Wagner H. C.	6	70.258	30.588	9.774	50.965	26.112	13.803	56.885	30.59	20.835	24.123	22.086	17.778	20.938	15.793	11.106	15.51	16.483	12.759	947.495	8.382	5.53064	3.12634	7.13898	5.10999	3.71524	7.54221	5.53082	4.56454	4.91152	4.69957	4.2164	4.57581	3.97404	3.33257	3.93827	4.05993	3.57197	-0.5395	-0.53719	-0.092798	-1.3276	-2.0015	-0.96923
WAG3106a	Camponotus	lateralis	Wagner H. C.	6	118.692	52.892	17.626	50.64	23.873	15.689	66.518	32.304	25.1	29.082	20.299	17.796	30.79	22.166	17.527	18.652	21.958	20.321	1103.73	10.8946	7.27269	4.19833	7.11618	4.886	3.96093	8.15586	5.68366	5.00999	5.39277	4.50544	4.21853	5.54887	4.70808	4.18653	4.3188	4.68594	4.50788	1.5376	-0.40268	0.52065	-1.2817	-0.95543	0.54264
WAG3106b	Camponotus	lateralis	Wagner H. C.	6	75.876	33.237	12.253	39.314	18.46	10.074	35.574	20.35	14.96	18.835	17.872	13.245	20.768	17.29	11.817	11.665	12.25	10.016	1023.99	8.71068	5.76515	3.50043	6.27009	4.29651	3.17396	5.96439	4.5111	3.86782	4.33993	4.22753	3.63937	4.55719	4.15812	3.43759	3.41541	3.5	3.16481	-0.072552	-1.5705	-1.5467	-2.0414	-1.8723	-2.0709
WAG3106c	Camponotus	lateralis	Wagner H. C.	6	75.055	33.03	11.088	24.492	12.952	8.887	36.259	19.704	14.837	21.415	18.886	14.388	22.549	18.432	11.958	13.394	14.525	11.771	1067.79	8.66343	5.74717	3.32986	4.94894	3.59889	2.98111	6.02154	4.43892	3.85188	4.62763	4.3458	3.79315	4.74858	4.29325	3.45803	3.65978	3.81117	3.43089	-0.23063	-2.3523	-1.5761	-1.821	-1.7629	-1.4533
WAG3106d	Camponotus	lateralis	Wagner H. C.	6	104.505	47.734	14.553	41.427	19.634	10.947	52.047	25.8	15.523	28.571	20.061	12.772	24.582	19.901	13.711	13.897	15.575	12.33	1136.98	10.2228	6.90898	3.81484	6.43638	4.43103	3.30863	7.21436	5.07937	3.93992	5.34518	4.47895	3.57379	4.95802	4.46105	3.70284	3.72787	3.94652	3.51141	0.9374	-1.3522	-0.91309	-1.747	-1.4957	-1.2375
WAG3106f	Camponotus	lateralis	Wagner H. C.	6	96.789	44.577	12.457	62.94	27.428	10.701	58.089	27.228	15.063	46.314	26.919	15.808	37.168	23.16	12.268	14.482	15.168	12.052	1105.42	9.83814	6.6766	3.52945	7.93347	5.23717	3.27124	7.62161	5.21805	3.88111	6.80544	5.18835	3.97593	6.09656	4.81248	3.50257	3.80552	3.89461	3.4716	0.53116	-0.69638	-0.79782	-0.84762	-1.2142	-1.2647
WAG3106g	Camponotus	lateralis	Wagner H. C.	6	108.548	48.885	14.53	53.448	22.526	11.202	57.51	26.835	16.572	33.041	23.578	16.693	25.66	19.641	13.103	16.392	17.808	13.013	1064.59	10.4186	6.99178	3.81182	7.31081	4.74616	3.34694	7.58353	5.18025	4.07087	5.74813	4.85572	4.08571	5.06557	4.43182	3.61981	4.0487	4.21995	3.60735	1.0097	-0.97371	-0.6592	-1.1548	-1.5325	-0.74619
WAG3106h	Camponotus	lateralis	Wagner H. C.	6	108.56	45.852	13.052	56.654	23.779	12.122	62.26	28.329	18.592	24.168	19.107	14.405	19.762	15.278	12.073	13.801	14.353	11.863	1208.76	10.4192	6.77141	3.61276	7.52689	4.87637	3.48167	7.8905	5.3225	4.31184	4.9161	4.37116	3.79539	4.44545	3.90871	3.47462	3.71497	3.78854	3.44427	0.76974	-0.74444	-0.30866	-1.7396	-1.9678	-1.4263
WAG3106i	Camponotus	lateralis	Wagner H. C.	6	78.849	34.586	10.993	28.605	14.164	10.045	33.958	19.473	14.123	17.837	15.36	11.786	16.664	13.347	10.451	13.28	13.396	10.888	1107.82	8.8797	5.88099	3.31557	5.34836	3.76351	3.16938	5.82735	4.41282	3.75806	4.22339	3.91918	3.43307	4.08216	3.65335	3.2328	3.64417	3.66005	3.2997	-0.14532	-2.0139	-1.7198	-2.3276	-2.3029	-1.6922
WAG3106j	Camponotus	lateralis	Wagner H. C.	6	77.714	33.611	9.711	42.801	18.627	9.804	48.9	24.571	14.424	23.967	19.23	14.226	23.173	18.057	13.093	12.138	12.206	10.164	1116.36	8.81555	5.7975	3.11625	6.54225	4.3159	3.13113	6.99285	4.95691	3.79789	4.89561	4.3852	3.77174	4.81383	4.24935	3.61843	3.48396	3.49371	3.1881	-0.35365	-1.5335	-1.1468	-1.7556	-1.6619	-2.0146
WAG3113a	Camponotus	lateralis	Wagner H. C.	5	128.382	63.563	12.797	24.507	14.96	10.963	22.123	16.757	13.662	21.958	14.465	10.044	21.991	16.548	10.607	17.723	16.694	12.476	1160.91	11.3306	7.97264	3.57729	4.95045	3.86782	3.31104	4.70351	4.09353	3.69621	4.68594	3.80329	3.16923	4.68946	4.06792	3.25684	4.20987	4.08583	3.53214	1.3689	-1.9438	-2.2056	-2.44	-1.9869	-0.8171
WAG3113b	Camponotus	lateralis	Wagner H. C.	5	139.58	72.54	16.551	27.749	18.013	12.766	25.032	19.448	16.652	25.014	17.668	14.864	37.654	26.982	17.603	33.252	28.197	21.862	1062.96	11.8144	8.51704	4.06829	5.26773	4.24417	3.57295	5.0032	4.40999	4.08069	5.0014	4.20333	3.85539	6.13629	5.19442	4.19559	5.76645	5.31008	4.67568	2.0755	-1.4766	-1.6585	-1.7405	-0.62743	2.0562
WAG3113a	Camponotus	lateralis	Wagner H. C.	5	126.989	60.221	12.924	20.003	12.674	9.864	20.935	15.433	13.349	21.324	14.279	12.193	31.365	20.969	12.035	21.718	19.527	15.235	1076.26	11.2689	7.76022	3.595	4.47247	3.56006	3.1407	4.57548	3.92849	3.65363	4.61779	3.77876	3.49185	5.60045	4.57919	3.46915	4.66026	4.41894	3.9032	1.2959	-2.3408	-2.3464	-2.2438	-1.4424	0.031428
WAG3113b	Camponotus	lateralis	Wagner H. C.	5	134.167	69.016	13.407	34.727	18.819	11.298	27.492	19.163	13.894	25.967	17.255	11.451	24.813	16.338	9.901	23.563	21.305	15.989	1019.93	11.583	8.30759	3.66156	5.89296	4.33809	3.36125	5.24328	4.37756	3.72747	5.09578	4.15391	3.38393	4.98126	4.04203	3.14659	4.85417	4.61573	3.99862	1.6132	-1.4773	-1.9155	-2.0605	-1.9945	0.38472
WAG3115a	Camponotus	lateralis	Wagner H. C.	5	75.551	21.896	10.644	36.598	14.687	10.968	46.1	20.195	15.135	19.195	14.168	10.967	20.956	15.25	11.228	15.034	16.416	12.936	1158.7	8.69201	4.67932	3.26251	6.04963	3.83236	3.3118	6.7897	4.49388	3.89037	4.38121	3.76404	3.31165	4.57777	3.90512	3.35082	3.87737	4.05167	3.59667	-0.64673	-1.6782	-1.3167	-2.431	-2.0147	-0.99202
WAG3119a	Camponotus	lateralis	Wagner H. C.	5	102.036	49.362	13.155	106.987	55.605	16.55	105.982	57.899	22.592	99.493	57.488	25.748	78.085	44.38	17.433	16.882	19.459	14.425	926.094	10.1013	7.02581	3.62698	10.3435	7.45688	4.06817	10.2948	7.60914	4.7531	9.97462	7.58208	5.07425	8.83657	6.66183	4.17528	4.10877	4.41124	3.79803	0.79389	1.5057	1.6793	1.5803	0.55944	-0.39857
WAG3119b	Camponotus	lateralis	Wagner H. C.	5	113.001	56.05	12.142	109.538	55.685	14.632	117.119	63.096	19.449	106.905	60.328	22.58	81.897	48.247	20.381	17.641	19.941	14.897	954.612	10.6302	7.48665	3.48454	10.466	7.46224	3.82518	10.8222	7.9433	4.4101	10.3395	7.76711	4.75184	9.0497	6.94601	4.51453	4.20012	4.46553	3.85966	0.95978	1.3146	1.6625	1.5169	0.92978	-0.24837
WAG3119c	Camponotus	lateralis	Wagner H. C.	5	104.161	49.829	11.484	97.605	47.879	14.143	94.869	48.708	18.932	81.806	46.671	21.949	59.937	35.907	16.232	13.974	15.057	11.564	957.75	10.2059	7.05897	3.38881	9.87952	6.91947	3.76072	9.74007	6.97911	4.35109	9.04467	6.83162	4.68498	7.7419	5.99224	4.0289	3.73818	3.88034	3.40059	0.63349	0.89718	0.91656	0.8037	-0.046604	-1.3766
WAG3119d	Camponotus	lateralis	Wagner H. C.	5	101.178	43.56	10.285	94.813	44.378	13.731	98.267	50.426	21.485	79.795	43.71	19.975	42.727	27.906	15.067	16.753	18.885	14.271	1037.47	10.0587	6.6	3.20702	9.7372	6.66168	3.70554	9.91297	7.10113	4.63519	8.9328	6.61135	4.46934	6.53659	5.28261	3.88162	4.09304	4.34569	3.7777	0.29088	0.71079	1.2606	0.54527	-0.69499	-0.47688
WAG3119e	Camponotus	lateralis	Wagner H. C.	5	98.206	43.837	8.849	104.348	52.175	11.769	109.532	56.427	14.478	90.853	46.848	14.697	53.29	28.21	9.293	16.057	15.157	11.278	961.936	9.90989	6.62095	2.97473	10.2151	7.22323	3.4306	10.4658	7.51179	3.805	9.53168	6.84456	3.83367	7.3	5.31131	3.04844	4.00712	3.8932	3.35827	0.071265	0.79482	0.86012	0.34143	-1.0228	-1.2385
WAG3119f	Camponotus	lateralis	Wagner H. C.	5	119.115	60.695	14.418	101.264	51.462	15.199	97.132	52.697	21.854	93.722	54.695	25.008	54.786	32.048	13.874	14.232	15.623	12.296	981.759	10.914	7.7907	3.7971	10.063	7.1737	3.89859	9.85556	7.25927	4.67483	9.68101	7.39561	5.0008	7.40176	5.6611	3.72478	3.77253	3.95259	3.50657	1.3893	1.1689	1.347	1.3881	-0.44314	-1.2096
WAG3119g	Camponotus	lateralis	Wagner H. C.	5	95.606	41.019	9.762	89.46	40.975	13.688	95.568	47.072	19.46	66.007	36.055	17.575	34.315	22.142	11.33	15.116	16.194	12.819	1016.67	9.77783	6.40461	3.12442	9.45833	6.40117	3.69973	9.77589	6.8609	4.41135	8.12447	6.00458	4.19225	5.8579	4.70553	3.36601	3.88793	4.02418	3.58036	0.089177	0.5343	0.92815	-0.07047	-1.398	-1.021
WAG3119h	Camponotus	lateralis	Wagner H. C.	5	104.751	47.765	12.93	104.742	49.79	13.773	113.987	58.87	20.145	104.14	58.611	24.332	52.577	30.984	14.388	18.591	14.477	9.283	952.603	10.2348	6.91122	3.59583	10.2344	7.0562	3.7112	10.6765	7.67268	4.48832	10.2049	7.65578	4.93275	7.251	5.56633	3.79315	4.31173	3.80487	3.0468	0.76031	0.99417	1.5771	1.5667	-0.47172	-1.3847
WAG3119i	Camponotus	lateralis	Wagner H. C.	5	105.162	52.519	12.549	90.031	44.421	13.726	95.206	48.404	17.273	81.718	46.202	20.997	62.582	35.693	14.68	14.616	15.494	11.992	993.151	10.2549	7.247	3.54246	9.48847	6.66491	3.70486	9.75736	6.9573	4.15608	9.0398	6.79721	4.58225	7.91088	5.97436	3.83145	3.82309	3.93624	3.46295	0.83649	0.64837	0.74259	0.71889	-0.13627	-1.2285
WAG3119j	Camponotus	lateralis	Wagner H. C.	5	100.512	49.501	12.567	107.105	55.606	15.75	110.675	60.53	20.422	90.499	52.447	23.267	64.604	37.88	16.615	21.579	17.61	11.719	886.956	10.0256	7.03569	3.545	10.3492	7.45694	3.96863	10.5202	7.7801	4.51907	9.5131	7.24203	4.82359	8.03766	6.15467	4.07615	4.64532	4.19643	3.4233	0.71176	1.4153	1.6082	1.1675	0.11521	-0.55659
WAG3119l	Camponotus	lateralis	Wagner H. C.	5	135.042	67.073	14.306	128.041	66.848	18.379	118.319	60.39	21.177	80.953	36.757	13.481	49.715	26.636	12.733	17.297	10.868	8.36	1090.96	11.6208	8.18981	3.78233	11.3155	8.17606	4.28707	10.8775	7.7711	4.60185	8.99739	6.06276	3.67165	7.05089	5.16101	3.56833	4.15897	3.29666	2.89137	1.6813	2.2313	1.7705	-0.19404	-0.81117	-2.0088
WAG3119m	Camponotus	lateralis	Wagner H. C.	5	124.091	55.461	13.414	95.272	39.884	13.574	84.434	37.191	17.287	69.193	32.939	13.482	44.9	23.732	11.852	12.052	12.143	10.564	1259.73	11.1396	7.44721	3.66251	9.76074	6.31538	3.68429	9.1888	6.09844	4.15776	8.31823	5.73925	3.67178	6.70075	4.87155	3.44267	3.4716	3.48468	3.25023	1.2134	0.56362	0.22951	-0.48109	-1.0823	-1.977
WAG3119n	Camponotus	lateralis	Wagner H. C.	5	102.673	48.845	12.037	99.197	48.207	16.456	90.892	45.157	21.633	71.718	37.341	17.307	70.472	42.699	22.003	12.884	13.267	12.059	1015.17	10.1328	6.98892	3.46944	9.95977	6.94313	4.0566	9.53373	6.7199	4.65113	8.46865	6.11073	4.16017	8.39476	6.53445	4.69074	3.58943	3.64239	3.47261	0.65865	1.1996	1.0125	0.031251	0.72949	-1.594
WAG3119d	Camponotus	lateralis	Wagner H. C.	5	134.614	56.854	15.946	121.056	54.45	17.392	146.057	68.234	27.032	121.345	55.885	18.579	21.14	12.844	9.469	14.262	11.717	10.131	1354.66	11.6023	7.54016	3.99324	11.0025	7.37902	4.17037	12.0854	8.26039	5.19923	11.0157	7.47563	4.31034	4.59783	3.58385	3.07717	3.77651	3.42301	3.18292	1.6275	1.737	2.8154	1.2684	-2.3002	-1.8967
WAG3119f	Camponotus	lateralis	Wagner H. C.	5	147.736	66.73	18.026	126.565	59.359	17.891	129.989	61.716	24.078	122.398	61.001	18.62	83.546	37.352	14.353	11.295	9.066	7.464	1351.6	12.1547	8.16884	4.2457	11.2501	7.70448	4.22978	11.4013	7.85595	4.90693	11.0634	7.81031	4.31509	9.14035	6.11163	3.78854	3.3608	3.01098	2.73203	2.1825	1.98	2.2095	1.409	0.18816	-2.8535
WAG3125a	Camponotus	lateralis	Wagner H. C.	5	59.746	21.715	7.391	51.653	20.618	8.495	65.071	27.722	12.463	46.402	22.198	9.654	51.23	27.58	12.679	9.663	10.088	8.107	1273.25	7.72955	4.65994	2.71864	7.187	4.5407	2.91462	8.06666	5.26517	3.5303	6.8119	4.71148	3.10709	7.15751	5.25167	3.56076	3.10854	3.17616	2.84728	-1.3295	-1.4832	-0.9649	-1.6231	-0.75657	-2.7798
WAG3125b	Camponotus	lateralis	Wagner H. C.	5	88.184	36.992	6.764	55.303	21.334	6.816	78.972	34.686	10.529	40.892	23.502	11.61	36.34	20.673	8.459	10.421	11.098	8.633	1018.98	9.39063	6.0821	2.60077	7.4366	4.61887	2.61075	8.88662	5.88948	3.24484	6.39469	4.84789	3.40735	6.02827	4.54676	2.90844	3.22816	3.33137	2.9382	-0.54526	-1.6701	-0.73134	-1.467	-1.703	-2.5083
WAG3125c	Camponotus	lateralis	Wagner H. C.	5	84.914	34.835	8.544	87.445	39.21	9.982	97.821	48.429	16.388	81.594	45.244	18.968	39.611	25.322	12.09	10.493	11.803	8.849	1023.15	9.21488	5.90212	2.92301	9.3512	6.26179	3.15943	9.89045	6.95909	4.04821	9.03294	6.72637	4.35523	6.29373	5.0321	3.47707	3.23929	3.43555	2.97473	-0.38279	-0.045061	0.68484	0.53436	-1.1014	-2.3887
WAG3125a	Camponotus	lateralis	Wagner H. C.	5	74.587	38.224	11.287	67.832	36.714	12.941	51.734	32.141	19.743	51.456	38.104	23.453	55.833	42.712	22.539	19.433	28.24	20.535	1031.01	8.63638	6.18256	3.35961	8.23602	6.05921	3.59736	7.19264	5.6693	4.44331	7.17328	6.17284	4.84283	7.47215	6.53544	4.74753	4.40829	5.31413	4.53156	-0.062729	-0.0018372	-0.23149	0.20852	0.53969	1.112
WAG3125b	Camponotus	lateralis	Wagner H. C.	5	87.742	65.68	44.458	48.462	23.978	9.312	68.259	40.943	23.023	45.169	31.926	18.279	24.594	21.009	11.707	19.755	28.825	20.788	1117.02	9.36707	8.10432	6.66768	6.96147	4.89673	3.05156	8.2619	6.39867	4.79823	6.72079	5.65031	4.27539	4.95923	4.58356	3.42155	4.44466	5.36889	4.55939	3.5003	-1.2767	0.66829	-0.48863	-1.6278	1.2007
WAG3125c	Camponotus	lateralis	Wagner H. C.	5	36.302	20.912	8.492	58.916	31.308	10.594	48.92	31.987	18.959	51.5	35.224	19.409	27.171	20.963	10.807	14.764	16.719	11.957	1002.43	6.02511	4.57296	2.9141	7.67568	5.59536	3.25484	6.99428	5.65571	4.35419	7.17635	5.93498	4.40556	5.21258	4.57854	3.2874	3.8424	4.08889	3.45789	-1.6006	-0.63873	-0.36695	-0.18102	-1.6522	-1.1007
WAG3125d	Camponotus	lateralis	Wagner H. C.	5	97.336	63.174	33.295	49.914	25.397	8.483	41.243	28.152	16.148	20.983	16.252	9.126	16.102	13.532	8.255	20.752	27.485	20.642	1200	9.8659	7.94821	5.77018	7.06498	5.03954	2.91256	6.42207	5.30585	4.01846	4.58072	4.03138	3.02093	4.01273	3.67859	2.87315	4.55544	5.24261	4.54335	2.8239	-1.3236	-0.95785	-2.482	-2.5374	1.1551
WAG3125a	Camponotus	lateralis	Wagner H. C.	5	134.95	75.831	15.35	130.428	73.925	15.887	114.639	62.695	16.805	97.218	50.025	12.826	70.715	37.996	14.293	12.119	12.504	10.902	1118.17	11.6168	8.7081	3.91791	11.4205	8.59796	3.98585	10.707	7.91802	4.09939	9.85992	7.07284	3.58134	8.40922	6.16409	3.78061	3.48124	3.5361	3.30182	1.9705	2.1427	1.3517	0.33356	0.023333	-1.8872
WAG3125b	Camponotus	lateralis	Wagner H. C.	5	101.84	48.104	11.067	116.688	62.513	15.237	104.092	54.828	17.297	75.576	37.866	12.1	44.96	23.954	9.406	12.754	11.836	9.746	1043.61	10.0916	6.9357	3.32671	10.8022	7.90652	3.90346	10.2025	7.40459	4.15897	8.69345	6.15354	3.47851	6.70522	4.89428	3.06692	3.57127	3.44035	3.12186	0.51285	1.6434	1.0524	-0.36699	-1.3098	-2.0593
WAG3125c	Camponotus	lateralis	Wagner H. C.	5	149.899	72.267	14.287	150.232	79.893	16.923	133.121	66.147	22.127	146.759	82.652	19.14	103.009	52.408	12.087	15.571	15.816	12.321	1154.98	12.2433	8.501	3.77981	12.2569	8.93829	4.11376	11.5378	8.13308	4.70393	12.1144	9.09131	4.37493	10.1493	7.23934	3.47664	3.94601	3.97693	3.51013	1.9333	2.604	2.187	2.1877	0.65232	-1.0819
WAG3125d	Camponotus	lateralis	Wagner H. C.	5	161.04	99.792	23.423	185.453	118.876	33.283	176.527	111.016	31.487	184.351	117.619	33.47	163.578	104.393	28.537	12.754	11.836	9.746	1038.74	12.6902	9.98959	4.83973	13.6181	10.903	5.76914	13.2863	10.5364	5.61133	13.5776	10.8452	5.78533	12.7898	10.2173	5.342	3.57127	3.44035	3.12186	3.4253	5.2338	4.456	4.1741	3.5676	-2.0593
WAG3150a	Camponotus	lateralis	Wagner H. C.	3	113.241	59.959	16.936	100.105	50.636	15.569	89.779	51.268	26.017	75.502	43.703	22.423	49.712	31.11	16.19	17.026	18.496	13.495	929.395	10.6415	7.74332	4.11534	10.0052	7.1159	3.94576	9.47518	7.16017	5.10069	8.68919	6.61082	4.73529	7.05067	5.57763	4.02368	4.12626	4.3007	3.67355	1.5712	1.1755	1.5742	0.6687	-0.37129	-0.57971
WAG3150b	Camponotus	lateralis	Wagner H. C.	3	109.54	48.282	12.507	72.475	29.754	12.466	79.559	37.411	17.166	44.83	25.825	14.918	34.299	23.193	13.867	18.347	19.732	15.474	1038.05	10.4661	6.94853	3.53652	8.51323	5.45472	3.53072	8.91959	6.11645	4.14319	6.69552	5.08183	3.86238	5.85653	4.81591	3.72384	4.28334	4.44207	3.9337	0.77884	-0.22615	0.15346	-0.99258	-1.1322	-0.15397
WAG3150c	Camponotus	lateralis	Wagner H. C.	3	97.982	39.68	8.792	91.753	38.876	11.809	72.794	33.994	14.23	48.028	25.944	13.189	21.134	15.3	10.241	11.014	10.792	9.087	1187.63	9.89859	6.29921	2.96513	9.57878	6.23506	3.43642	8.53194	5.83044	3.77227	6.93022	5.09353	3.63167	4.59717	3.91152	3.20016	3.31873	3.28512	3.01447	-0.049984	0.25786	-0.39218	-1.0897	-2.1026	-2.4255
WAG3150d	Camponotus	lateralis	Wagner H. C.	3	121.304	64.95	15.865	108.39	54.317	16.16	81.611	41.927	18.418	66.894	37.62	19.079	39.532	24.251	16.358	19.534	15.861	10.277	888.033	11.0138	8.05916	3.98309	10.4111	7.37001	4.01995	9.03388	6.47511	4.29162	8.17888	6.13351	4.36795	6.28745	4.92453	4.0445	4.41973	3.98259	3.20578	1.6586	1.4448	0.46469	0.11215	-0.78468	-1.0453
WAG3150e	Camponotus	lateralis	Wagner H. C.	3	105.169	51.86	14.518	90.538	43.865	15.57	86.055	46.108	23.576	66.748	39.261	22.007	33.744	23.094	13.74	15.401	16.655	12.645	958.859	10.2552	7.20139	3.81025	9.51515	6.62307	3.94588	9.27658	6.79029	4.85551	8.16994	6.26586	4.69116	5.80896	4.80562	3.70675	3.92441	4.08105	3.55598	1.0418	0.86135	1.152	0.38213	-1.1584	-0.97446
WAG3150f	Camponotus	lateralis	Wagner H. C.	3	91.213	43.226	12.614	73.444	34.597	13.684	58.469	32.099	19.282	37.58	26.479	17.94	29.722	20.447	11.912	16.792	18.478	13.958	885.945	9.55055	6.57465	3.55162	8.56995	5.88192	3.69919	7.6465	5.6656	4.39113	6.13025	5.14577	4.23556	5.45179	4.52184	3.45138	4.0978	4.2986	3.73604	0.44646	0.10838	-0.1586	-0.84957	-1.511	-0.54612
WAG3150g	Camponotus	lateralis	Wagner H. C.	3	89.896	40.807	12.848	82.92	40.44	15.422	67.068	38.152	22.533	51.314	33.701	21.496	25.851	19.098	12.347	16.14	17.344	13.412	871.238	9.48135	6.38804	3.58441	9.10604	6.35925	3.92709	8.18951	6.17673	4.74689	7.16338	5.80526	4.63638	5.08439	4.37013	3.51383	4.01746	4.16461	3.66224	0.39299	0.63858	0.51043	-0.074058	-1.6173	-0.76265
WAG3150h	Camponotus	lateralis	Wagner H. C.	3	106.222	51.013	12.828	111.068	55.591	15.205	74.019	35.057	14.969	64.556	34.368	16.305	41.342	24.607	16.27	15.84	14.288	11.234	916	10.3064	7.14234	3.58162	10.5389	7.45594	3.89936	8.60343	5.9209	3.86898	8.03467	5.86242	4.03795	6.42977	4.96054	4.03361	3.97995	3.77995	3.35172	0.84498	1.3991	-0.25097	-0.25197	-0.74348	-1.3497
WAG3150i	Camponotus	lateralis	Wagner H. C.	3	91.565	42.435	11.191	104.327	52.549	15.083	76.327	38.538	15.282	57.67	31.104	15.136	36.71	22.433	11.547	14.37	13.68	10.879	912.875	9.56896	6.51422	3.3453	10.2141	7.24907	3.88368	8.73653	6.2079	3.90922	7.59408	5.5771	3.8905	6.05888	4.73635	3.39809	3.79078	3.69865	3.29833	0.25979	1.2225	-0.059111	-0.56807	-1.3173	-1.5738
WAG3150j	Camponotus	lateralis	Wagner H. C.	3	98.466	40.953	9.096	76.174	30.645	11.315	63.198	28.45	14.617	36.295	22.235	14.041	20.961	14.574	11.136	11.898	10.384	8.718	1103.32	9.923	6.39945	3.01596	8.72777	5.53579	3.36378	7.94972	5.33385	3.82322	6.02453	4.7154	3.74713	4.57832	3.81759	3.33706	3.44935	3.22242	2.95263	0.032199	-0.29452	-0.71235	-1.3732	-2.0554	-2.4475
WAG3155a	Camponotus	lateralis	Wagner H. C.	3	62.57	29.624	11.543	47.284	24.104	12.356	34.093	21.318	15.256	28.599	22.736	16.867	23.339	17.056	11.021	18.088	18.195	14.251	915.955	7.91012	5.44279	3.3975	6.87634	4.90958	3.51511	5.83892	4.61714	3.90589	5.3478	4.76823	4.10695	4.83105	4.12989	3.31979	4.253	4.26556	3.77505	-0.45743	-0.86567	-1.5017	-1.2707	-1.8898	-0.44495
WAG3155b	Camponotus	lateralis	Wagner H. C.	3	53.638	26.892	12.624	43.767	24.496	13.998	40.306	25.797	18.895	40.277	30.264	22.056	21.641	19.888	14.502	17.562	18.714	14.722	878.219	7.3238	5.18575	3.55303	6.61566	4.94934	3.74139	6.3487	5.07907	4.34684	6.34642	5.50127	4.69638	4.65199	4.4596	3.80815	4.1907	4.32597	3.83693	-0.55599	-0.70766	-0.78842	-0.34617	-1.5048	-0.3832
WAG3156a	Camponotus	lateralis	Wagner H. C.	3	98.796	48.367	13.395	94.895	47.39	13.837	71.351	37.381	15.89	65.438	37.694	19.083	35.914	23.711	13.038	21.053	20.215	14.289	911.89	9.93962	6.95464	3.65992	9.74141	6.88404	3.71981	8.44695	6.114	3.98623	8.08938	6.13954	4.36841	5.99283	4.86939	3.61082	4.58835	4.49611	3.78008	0.7584	0.81078	-0.10853	0.092903	-1.1505	-0.055042
WAG3156b	Camponotus	lateralis	Wagner H. C.	3	78.152	38.288	14.336	86.577	42.649	14.415	47.924	52.567	68.273	35.108	17.621	48.963	31.427	19.531	42.698	30.542	18.872	17.213	855.924	8.84036	6.18773	3.78629	9.30468	6.53062	3.79671	6.92272	7.25031	8.26275	5.9252	4.19774	6.99736	5.60598	4.41939	6.53437	5.52648	4.34419	4.14886	0.33928	0.63473	3.6836	0.64505	0.43297	0.70604
WAG3159a	Camponotus	lateralis	Wagner H. C.	3	111.67	46.925	10.148	86.724	34.465	9.579	83.856	35.982	13.264	54.502	27.019	11.029	24.704	16.64	9.762	10.548	10.783	8.935	1121.76	10.5674	6.85018	3.18559	9.31257	5.87069	3.095	9.15729	5.9985	3.64198	7.38255	5.19798	3.32099	4.97031	4.07922	3.12442	3.24777	3.28375	2.98915	0.47938	-0.26511	-0.26893	-1.154	-1.9975	-2.4911
WAG3159a	Camponotus	lateralis	Wagner H. C.	3	139.967	74.4	15.56	114.264	54.804	13.955	106.169	49.64	16.276	84.857	38.103	11.172	52.341	28.449	13.095	11.33	9.932	8.177	1144.43	11.8308	8.62554	3.94462	10.6894	7.40297	3.73564	10.3038	7.04557	4.03435	9.21179	6.17276	3.34245	7.23471	5.33376	3.6187	3.36601	3.15151	2.85955	2.0146	1.2658	0.81859	-0.327	-0.67102	-2.6323
WAG3161a	Camponotus	lateralis	Wagner H. C.	3	83.259	37.919	12.992	66.17	30.753	12.828	51.3	28.635	19.273	34.979	27.72	21.436	21.463	19.067	13.447	14.358	15.956	12.98	972.331	9.12464	6.15784	3.60444	8.13449	5.54554	3.58162	7.1624	5.35117	4.3901	5.9143	5.26498	4.6299	4.63282	4.36658	3.66702	3.7892	3.9945	3.60278	0.2461	-0.24017	-0.42068	-0.58606	-1.6326	-1.0856
WAG3161b	Camponotus	lateralis	Wagner H. C.	3	68.975	29.977	10.932	49.838	23.83	11.305	41.224	23.016	15.314	29.631	24.149	17.649	18.488	16.388	11.372	16.296	17.921	14.58	954.053	8.30512	5.47513	3.30636	7.0596	4.8816	3.36229	6.42059	4.7975	3.91331	5.44344	4.91416	4.20107	4.29977	4.04821	3.37224	4.03683	4.23332	3.81838	-0.42822	-0.971	-1.2653	-1.1278	-2.0168	-0.56541
WAG3161c	Camponotus	lateralis	Wagner H. C.	3	59.912	30.87	15.09	31.838	19.576	12.089	27.895	20.883	18.064	26.82	23.836	19.246	21.002	19.52	14.575	18.946	19.227	16.198	947.6	7.74028	5.55608	3.88458	5.64252	4.42448	3.47692	5.28157	4.56979	4.25018	5.1788	4.88221	4.38703	4.58279	4.41814	3.81772	4.3527	4.38486	4.02467	-0.056685	-1.4007	-1.3701	-1.0764	-1.5309	-0.08036
WAG3161d	Camponotus	lateralis	Wagner H. C.	3	107.24	50.787	16.82	75.757	34.307	14.622	62.17	29.89	17.504	54.448	32.868	20.613	30.544	22.837	14.913	14.257	13.563	10.761	971.276	10.3557	7.1265	4.10122	8.70385	5.85722	3.82387	7.8848	5.46717	4.18378	7.37889	5.73306	4.54015	5.52666	4.77881	3.86174	3.77584	3.6828	3.2804	1.2799	0.24783	-0.35992	-0.11485	-1.1397	-1.6104
WAG3161e	Camponotus	lateralis	Wagner H. C.	3	95.424	41.418	12.964	71.464	32.851	13.802	52.3	26.989	17.447	49.327	31.945	21.667	21.911	17.434	12.715	15.938	17.026	14.335	970.304	9.76852	6.43568	3.60056	8.45364	5.73158	3.7151	7.23187	5.19509	4.17696	7.02332	5.65199	4.65478	4.68092	4.1754	3.56581	3.99224	4.12626	3.78616	0.49052	0.035611	-0.6536	-0.15312	-1.7548	-0.704
WAG3161f	Camponotus	lateralis	Wagner H. C.	3	97.245	45.909	17.895	36.542	21.962	14.719	29.96	22.433	21.623	26.066	23.92	20.047	20.707	19.384	14.526	16.118	15.667	12.859	937.047	9.86129	6.77562	4.23025	6.045	4.68636	3.83653	5.47357	4.73635	4.65005	5.10549	4.89081	4.47739	4.55049	4.40273	3.8113	4.01472	3.95816	3.58594	1.1489	-0.86594	-0.90161	-1.0288	-1.5486	-0.99117
WAG3162a	Camponotus	lateralis	Wagner H. C.	3	91.025	35.184	8.291	62.661	22.858	7.757	55.095	27.48	13.772	35.094	20.882	11.76	16.539	12.171	8.007	11.841	13.118	10.313	1094.59	9.5407	5.93161	2.87941	7.91587	4.781	2.78514	7.4226	5.24214	3.71106	5.92402	4.56968	3.42929	4.06682	3.4887	2.82966	3.44108	3.62188	3.21139	-0.33167	-1.3252	-0.98771	-1.6712	-2.6212	-1.9201
WAG3162b	Camponotus	lateralis	Wagner H. C.	3	63.872	23.7	5.859	34.459	13.834	7.313	53.247	22.673	10.52	35.783	20.571	10.744	30.571	20.071	10.366	11.37	11.365	9.118	977.815	7.992	4.86826	2.42054	5.87018	3.71941	2.70426	7.29705	4.76162	3.24345	5.98189	4.53553	3.2778	5.5291	4.48007	3.21963	3.37194	3.3712	3.0196	-1.4418	-2.3277	-1.6307	-1.7741	-1.6535	-2.321
WAG3162c	Camponotus	lateralis	Wagner H. C.	3	91.099	38.835	10.368	63.492	25.718	9.709	57.899	29.46	15.089	42.495	24.952	13.574	39.752	24.601	16.471	17.5	19.925	15.743	998.162	9.54458	6.23177	3.21994	7.96819	5.07129	3.11593	7.60914	5.42771	3.88446	6.51882	4.9952	3.68429	6.30492	4.95994	4.05845	4.1833	4.46374	3.96774	0.053455	-0.89483	-0.70922	-1.1908	-0.75862	-0.16912
WAG3162d	Camponotus	lateralis	Wagner H. C.	3	121.192	56.048	15.516	86.45	36.732	14.901	85.413	41.075	21.651	65.264	36.249	20.411	34.754	21.904	11.991	12.042	12.907	10.13	1056.67	11.0087	7.48652	3.93904	9.29785	6.06069	3.86018	9.24192	6.40898	4.65306	8.07861	6.02071	4.51785	5.89525	4.68017	3.4628	3.47016	3.59263	3.18277	1.4241	0.51035	0.80525	0.14849	-1.3371	-1.9495
WAG3162e	Camponotus	lateralis	Wagner H. C.	3	118.21	54.745	15.145	80.408	34.037	14.114	82.216	37.976	19.191	57.572	32.139	18.266	43.593	26.697	13.945	12.725	13.412	10.898	1067.53	10.8724	7.39899	3.89166	8.96705	5.83412	3.75686	9.0673	6.16247	4.38075	7.58762	5.66913	4.27387	6.6025	5.16691	3.7343	3.56721	3.66224	3.30121	1.3228	0.24381	0.41818	-0.27122	-0.81418	-1.736
WAG3162f	Camponotus	lateralis	Wagner H. C.	3	121.023	55.938	14.326	75.826	31.173	13.931	92.953	45.302	21.222	64.933	34.786	18.85	31.937	21	15.747	18.175	18.156	15.324	1088.99	11.001	7.47917	3.78497	8.70781	5.58328	3.73243	9.64121	6.73068	4.60673	8.0581	5.89797	4.34166	5.65128	4.58258	3.96825	4.26321	4.26099	3.91459	1.2927	0.05883	1.0069	-0.02388	-1.114	-0.32499
WAG3162g	Camponotus	lateralis	Wagner H. C.	3	114.842	48.168	12.977	80.46	30.278	13.047	113.391	54.654	21.866	72.607	33.296	14.064	40.958	23.308	12.844	19.117	19.629	17.126	1180.88	10.7164	6.94032	3.60236	8.96995	5.50254	3.61206	10.6485	7.39283	4.67611	8.52097	5.77027	3.7502	6.39984	4.82784	3.58385	4.3723	4.43046	4.13836	0.88946	-0.016897	1.614	-0.36603	-1.0831	0.063104
WAG3162h	Camponotus	lateralis	Wagner H. C.	3	132.429	65.725	21.864	95.188	40.388	16.272	104.904	50.222	25.637	70.951	38.107	22.736	34.809	24.332	16.242	20.985	21.832	18.95	1068.33	11.5078	8.1071	4.6759	9.75643	6.35516	4.03386	10.2423	7.08675	5.0633	8.42324	6.17309	4.76823	5.89992	4.93275	4.03014	4.58094	4.67247	4.35316	2.3634	0.90036	1.713	0.46209	-0.88564	0.56138
WAG3162i	Camponotus	lateralis	Wagner H. C.	3	123.23	55.251	16.484	91.15	36.866	16.44	85.894	39.235	22.356	69.314	36.512	20.186	41.498	26.016	15.614	17.063	16.926	15.03	1119.67	11.1009	7.4331	4.06005	9.54725	6.07174	4.05463	9.2679	6.26378	4.72821	8.3255	6.04252	4.49288	6.44189	5.10059	3.95146	4.13074	4.11412	3.87685	1.5274	0.75721	0.81571	0.1997	-0.74093	-0.55304
WAG3162j	Camponotus	lateralis	Wagner H. C.	3	130.112	61.11	19.474	94.291	37.88	16.467	85.161	40.671	23.238	53.135	29.613	19.11	32.67	21.49	14.481	15.671	15.763	13.589	1180.83	11.4067	7.81729	4.41294	9.71036	6.15467	4.05796	9.22827	6.37738	4.82058	7.28938	5.44178	4.3715	5.71577	4.63573	3.80539	3.95866	3.97026	3.68633	2.0229	0.83361	0.93365	-0.36216	-1.1814	-0.93131
WAG3166a	Camponotus	lateralis	Wagner H. C.	3	110.807	47.952	14.888	85.561	36.697	15.006	71.702	36.128	23.079	50.518	30.239	19.253	26.081	19.444	12.522	16.145	14.803	12.119	947.07	10.5265	6.92474	3.8585	9.24992	6.0578	3.87376	8.4677	6.01066	4.80406	7.1076	5.499	4.38782	5.10696	4.40954	3.53864	4.01808	3.84747	3.48124	1.0506	0.50961	0.56297	-0.37376	-1.5817	-1.1644
WAG3166b	Camponotus	lateralis	Wagner H. C.	3	87.206	37.929	11.578	68.859	30.699	13.503	55.925	28.981	17.457	34.828	22.446	14.251	29.414	20.664	12.724	16.832	17.795	14.719	1003.91	9.33842	6.15865	3.40265	8.29813	5.54067	3.67464	7.4783	5.3834	4.17816	5.90153	4.73772	3.77505	5.42347	4.54577	3.56707	4.10268	4.21841	3.83653	0.13037	-0.11475	-0.50761	-1.3756	-1.4363	-0.52183
WAG3166c	Camponotus	lateralis	Wagner H. C.	3	71.867	34.304	13.582	46.672	24.591	14.191	39.498	22.325	16.566	27.386	21.394	16.373	19.667	15.023	10.831	20.16	22.249	17.103	912.832	8.47744	5.85696	3.68538	6.83169	4.95893	3.76709	6.28474	4.72493	4.07014	5.23316	4.62536	4.04636	4.43475	3.87595	3.29105	4.48999	4.71688	4.13558	0.056536	-0.62549	-1.1958	-1.394	-2.0982	0.35807
WAG3166d	Camponotus	lateralis	Wagner H. C.	3	76.815	35.901	12.598	65.483	31.544	14.077	52.668	30.166	19.895	33.416	22.781	15.383	24.649	18.774	12.882	15.232	15.916	12.861	909.771	8.76442	5.99174	3.54937	8.09216	5.6164	3.75193	7.25727	5.49236	4.46038	5.78066	4.77294	3.92212	4.96478	4.3329	3.58915	3.90282	3.98949	3.58622	0.05845	-0.066453	-0.27472	-1.2906	-1.6128	-1.0343
WAG3166e	Camponotus	lateralis	Wagner H. C.	3	96.599	41.73	11.663	82.944	37.669	14.398	75.701	35.49	17.585	47.344	26.692	15.685	36.006	21.682	11.587	16.949	18.026	14.312	1013.83	9.82848	6.45988	3.41511	9.10736	6.13751	3.79447	8.70063	5.95735	4.19345	6.8807	5.16643	3.96043	6.0005	4.65639	3.40397	4.11692	4.2457	3.78312	0.36	0.43106	0.071787	-0.84817	-1.3572	-0.53659
WAG3166f	Camponotus	lateralis	Wagner H. C.	3	84.265	34.986	9.815	56.51	23.206	10.942	60.483	27.747	14.248	40.035	21.502	12.379	32.462	22.993	16.965	17.105	18.218	14.449	1039.12	9.1796	5.9149	3.13289	7.51731	4.81726	3.30787	7.77708	5.26754	3.77465	6.32732	4.63702	3.51838	5.69754	4.7951	4.11886	4.13582	4.26825	3.80118	-0.21356	-0.92999	-0.8282	-1.4862	-0.92976	-0.49213
WAG3166g	Camponotus	lateralis	Wagner H. C.	3	95.81	40.726	10.583	67.844	29.347	12.16	46.636	26.056	17.541	26.886	20.964	15.138	21.073	15.926	11.012	15.326	14.546	11.658	965.592	9.78826	6.38169	3.25315	8.23675	5.41729	3.48712	6.82906	5.10451	4.1882	5.18517	4.57865	3.89076	4.59053	3.99074	3.31843	3.91484	3.81392	3.41438	0.18997	-0.35089	-0.78858	-1.5304	-2.0006	-1.3099
WAG3166h	Camponotus	lateralis	Wagner H. C.	3	80.184	31.173	7.622	49.684	19.759	9.022	50.086	25.007	15.136	28.495	19.893	13.798	20.012	14.14	9.97	13.849	12.859	10.008	1120.55	8.95455	5.58328	2.7608	7.04869	4.44511	3.00366	7.07715	5.0007	3.8905	5.33807	4.46016	3.71457	4.47348	3.76032	3.15753	3.72142	3.58594	3.16354	-0.68778	-1.4729	-1.0256	-1.6589	-2.2153	-1.8181
WAG3166i	Camponotus	lateralis	Wagner H. C.	3	83.605	34.432	9.858	47.79	22.066	13.037	45.444	28.865	21.118	32.295	24.669	17.229	22.173	17.316	12.05	13.754	12.604	9.857	909.971	9.14358	5.86788	3.13975	6.91303	4.69745	3.61068	6.74122	5.37262	4.59543	5.68287	4.96679	4.15078	4.70882	4.16125	3.47131	3.70864	3.55021	3.13959	-0.23258	-0.85001	-0.34448	-1.0843	-1.8127	-1.8742
WAG3166j	Camponotus	lateralis	Wagner H. C.	3	91.97	37.802	9.42	72.093	29.993	11.402	48.193	23.034	13.319	25.106	17.532	12.556	21.387	15.854	11.01	12.345	11.429	9.79	1069.21	9.5901	6.14833	3.0692	8.49076	5.47659	3.37668	6.94212	4.79937	3.64952	5.01059	4.18712	3.54344	4.62461	3.98171	3.31813	3.51355	3.38068	3.1289	-0.088865	-0.36552	-1.3558	-1.9591	-1.9958	-2.1355
WAG3168a	Camponotus	lateralis	Wagner H. C.	2	113.88	52.015	14.673	85.884	33.619	10.346	102.005	46.414	16.905	62.6	31.016	13.287	49.982	28.827	14.451	14.308	15.332	12.878	1225.69	10.6715	7.21214	3.83054	9.26736	5.79819	3.21652	10.0998	6.81278	4.11157	7.91202	5.5692	3.64513	7.06979	5.36908	3.80145	3.78259	3.91561	3.58859	1.1606	-0.19242	0.73297	-0.66237	-0.58323	-1.1637
WAG3168b	Camponotus	lateralis	Wagner H. C.	2	108.258	47.264	11.902	78.271	31.256	10.948	60.956	27.864	15.227	43.82	24.634	14.224	31.432	19.414	10.496	10.267	10.274	8.012	1055.95	10.4047	6.87488	3.44993	8.84709	5.59071	3.30878	7.80743	5.27864	3.90218	6.61967	4.96327	3.77147	5.60642	4.40613	3.23975	3.20422	3.20531	2.83055	0.66755	-0.29384	-0.70479	-1.1182	-1.649	-2.7127
WAG3168c	Camponotus	lateralis	Wagner H. C.	2	113.838	52.911	13.348	118.233	58.147	15.137	89.251	41.884	14.993	54.682	29.52	15.933	28.432	18.236	10.221	10.203	10.198	8.093	965.315	10.6695	7.27399	3.65349	10.8735	7.62542	3.89063	9.44727	6.47178	3.87208	7.39473	5.43323	3.99162	5.33217	4.27036	3.19703	3.19421	3.19343	2.84482	1.0353	1.5412	0.20819	-0.60113	-1.793	-2.7162
WAG3168d	Camponotus	lateralis	Wagner H. C.	2	112.145	48.1	14.098	97.974	42.016	13.287	95.609	43.728	18.897	67.387	34.456	17.128	38.583	20.713	9.867	11.334	11.547	9.639	1039.64	10.5899	6.93542	3.75473	9.89818	6.48198	3.64513	9.77799	6.61272	4.34707	8.20896	5.86992	4.1386	6.21152	4.55115	3.14118	3.3666	3.39809	3.10467	0.98359	0.62658	0.76756	-0.13738	-1.5098	-2.2315
WAG3168e	Camponotus	lateralis	Wagner H. C.	2	103.826	41.723	11.298	94.414	37.284	12.279	93.013	41.231	18.819	67.84	33.99	17.523	36.358	20.835	11.016	16.592	17.314	14.744	1050.77	10.1895	6.45933	3.36125	9.71669	6.10606	3.50414	9.64432	6.42114	4.33809	8.2365	5.83009	4.18605	6.02976	4.56454	3.31904	4.07333	4.16101	3.83979	0.40064	0.30554	0.64319	-0.11296	-1.4373	-0.58219
WAG3168f	Camponotus	lateralis	Wagner H. C.	2	63.688	26.804	9.723	86.928	34.002	13.015	81.438	35.869	17.816	42.055	24.342	14.441	28.057	18.284	11.679	10.619	10.428	8.965	1128.78	7.98048	5.17726	3.11817	9.32352	5.83112	3.60763	9.0243	5.98907	4.2209	6.48498	4.93376	3.80013	5.29689	4.27598	3.41746	3.25868	3.22924	2.99416	-0.76261	0.19534	0.19449	-1.1424	-1.6606	-2.5232
WAG3168g	Camponotus	lateralis	Wagner H. C.	2	117.45	55.45	13.801	84.411	35.698	13.298	84.688	39.858	18.27	51.795	29.091	15.768	37.189	21.887	11.563	12.736	13.463	10.97	1068.09	10.8374	7.44648	3.71497	9.18755	5.97478	3.64664	9.20261	6.31332	4.27434	7.19687	5.39361	3.97089	6.09828	4.67835	3.40044	3.56875	3.6692	3.3121	1.185	0.25226	0.42554	-0.67852	-1.3274	-1.7205
WAG3168h	Camponotus	lateralis	Wagner H. C.	2	98.918	41.36	14.24	83.877	35.991	15.597	83.877	35.991	15.597	76.469	36.35	20.699	46.994	29.33	19.689	33.773	21.21	11.953	1029.11	9.94575	6.43117	3.77359	9.15844	5.99925	3.9493	9.15844	5.99925	3.9493	8.74466	6.0291	4.54962	6.85522	5.41572	4.43723	5.81145	4.60543	3.45731	0.67361	0.53354	-0.0015494	0.33592	-0.21781	0.50368
WAG3168i	Camponotus	lateralis	Wagner H. C.	2	102.803	40.588	10.315	91.863	36.721	13.005	100.21	46.618	18.506	73.171	35.689	15.038	48.963	26.127	12.466	13.58	13.62	11.836	1099.97	10.1392	6.37087	3.2117	9.58452	6.05979	3.60624	10.0105	6.82774	4.30186	8.554	5.97403	3.87789	6.99736	5.11146	3.53072	3.68511	3.69053	3.44035	0.23493	0.34839	0.88094	-0.19356	-0.86617	-1.525
WAG3168j	Camponotus	lateralis	Wagner H. C.	2	99.964	41.351	11.575	70.252	27.488	12.334	68	31.444	16.473	43.611	26.051	15.709	32.064	20.859	18.5	13.941	14.802	12.504	970.478	9.9982	6.43047	3.40221	8.38165	5.2429	3.51198	8.24621	5.60749	4.05869	6.60386	5.10402	3.96346	5.66251	4.56717	4.30116	3.73376	3.84734	3.5361	0.37932	-0.35847	-0.31357	-0.93704	-0.90701	-1.2913
WAG3171a	Camponotus	lateralis	Wagner H. C.	2	111.948	48.718	12.181	39.553	17.514	9.764	52.067	24.665	14.467	21.673	15.595	10.445	18.436	13.757	9.738	12.886	13.345	10.831	1330.61	10.5805	6.97983	3.49013	6.28912	4.18497	3.12474	7.21575	4.96639	3.80355	4.65543	3.94905	3.23187	4.29372	3.70904	3.12058	3.58971	3.65308	3.29105	0.77835	-1.6541	-1.0791	-2.3495	-2.3014	-1.7381
WAG3171b	Camponotus	lateralis	Wagner H. C.	2	106.541	46.867	10.642	72.695	28.985	10.834	85.288	38.648	15.235	52.713	29.248	15.365	17.844	13.338	9.541	12.97	13.459	10.889	1115.67	10.3219	6.84595	3.26221	8.52614	5.38377	3.2915	9.23515	6.21675	3.9032	7.26037	5.40814	3.91982	4.22422	3.65212	3.08885	3.60139	3.66865	3.29985	0.48315	-0.47093	0.070992	-0.69273	-2.3593	-1.7113
WAG3171c	Camponotus	lateralis	Wagner H. C.	2	112.916	49.163	11.623	55.39	21.306	10.653	77.354	33.574	15.385	29.922	18.561	11.981	21.261	14.183	9.427	12.257	12.26	10.29	1154.03	10.6262	7.01163	3.40925	7.44245	4.61584	3.26389	8.79511	5.79431	3.92237	5.4701	4.30825	3.46136	4.61097	3.76603	3.07034	3.501	3.50143	3.2078	0.73334	-1.0672	-0.20778	-1.858	-2.2345	-1.9816
WAG3171d	Camponotus	lateralis	Wagner H. C.	2	108.296	44.826	9.957	64.599	24.405	10.62	63.476	26.362	13.541	38.851	21.793	13.697	31.643	18.494	13.922	11.555	11.133	9.446	1121.17	10.4065	6.69522	3.15547	8.03735	4.94014	3.25883	7.96718	5.13439	3.67981	6.23306	4.6683	3.70095	5.62521	4.30047	3.73122	3.39926	3.33662	3.07343	0.36324	-0.79603	-0.91688	-1.3718	-1.3733	-2.2864
WAG3171e	Camponotus	lateralis	Wagner H. C.	2	106.059	46.064	13.117	73.995	30.2	12.294	65.99	32.176	19.42	34.527	24.97	18.82	19.857	13.941	9.807	18.661	20.688	16.303	1046.62	10.2985	6.78705	3.62174	8.60203	5.49545	3.50628	8.12342	5.67239	4.40681	5.87597	4.997	4.3382	4.45612	3.73376	3.13161	4.31984	4.54841	4.0377	0.75402	-0.21048	-0.016259	-0.89683	-2.2456	0.039481
WAG3171f	Camponotus	lateralis	Wagner H. C.	2	120.487	56.136	15.243	86.58	37.801	14.643	90.894	44.221	22.973	45.302	29.881	20.093	36.429	23.354	12.879	12.109	12.261	9.97	1072.55	10.9767	7.4924	3.90423	9.30484	6.14825	3.82662	9.53383	6.64989	4.79302	6.73068	5.46635	4.48252	6.03564	4.8326	3.58873	3.4798	3.50157	3.15753	1.3899	0.51492	1.106	-0.41277	-1.1674	-2.0367
WAG3171g	Camponotus	lateralis	Wagner H. C.	2	98.002	41.329	12.129	65.212	26.85	12.376	68.458	32.097	19.79	39.567	25.19	16.215	33.225	20.761	11.972	13.711	13.91	11.544	1085.79	9.8996	6.42876	3.48267	8.07539	5.1817	3.51795	8.27393	5.66542	4.4486	6.29023	5.01896	4.02679	5.76411	4.55642	3.46006	3.70284	3.72961	3.39765	0.42184	-0.45419	0.056765	-1.0019	-1.4164	-1.5193
WAG3171h	Camponotus	lateralis	Wagner H. C.	2	63.766	27.333	8.729	44.529	21.226	11.491	49.101	27.561	18.068	33.949	25.738	18.248	32.446	22.274	12.995	19.377	21.214	17.047	983.607	7.98536	5.2281	2.95449	6.67301	4.60717	3.38984	7.00721	5.24986	4.25065	5.82658	5.07326	4.27177	5.69614	4.71953	3.60486	4.40193	4.60587	4.1288	-0.87903	-1.1494	-0.62568	-0.92595	-1.2819	0.21132
WAG3171i	Camponotus	lateralis	Wagner H. C.	2	107.601	45.781	14.148	69.483	29.784	14.443	68.268	34.852	23.753	38.736	27.118	18.753	25.334	17.92	11.721	13.106	13.172	10.972	1084.31	10.3731	6.76617	3.76138	8.33565	5.45747	3.80039	8.26245	5.90356	4.8737	6.22383	5.20749	4.33047	5.03329	4.2332	3.42359	3.62022	3.62933	3.3124	0.87968	-0.021312	0.52381	-0.73825	-1.7369	-1.7203
WAG3171j	Camponotus	lateralis	Wagner H. C.	2	120.922	57.061	15.019	85.439	37.268	14.003	61.177	30.394	18.51	33.922	22.119	14.236	20.497	13.953	11.126	12.621	11.002	9.45	1166.82	10.9965	7.55387	3.87544	9.24332	6.10475	3.74206	7.82157	5.51308	4.30232	5.82426	4.70308	3.77306	4.52736	3.73537	3.33557	3.5526	3.31693	3.07409	1.3919	0.40454	-0.25422	-1.4088	-2.099	-2.2081
WAG3172a	Camponotus	lateralis	Wagner H. C.	2	107.294	53.054	15.006	76.692	37.413	15.932	70.195	39.624	23.958	59.533	40.985	27.907	42.736	31.864	20.314	14.005	13.864	11.109	869.784	10.3583	7.28382	3.87376	8.7574	6.11662	3.99149	8.37825	6.29476	4.89469	7.71576	6.40195	5.28271	6.53728	5.64482	4.50711	3.74233	3.72344	3.33302	1.1469	0.51606	0.73862	0.72961	-0.16758	-1.5545
WAG3172b	Camponotus	lateralis	Wagner H. C.	2	89.298	41.351	11.248	52.043	24.107	11.952	35.44	20.298	14.895	30.478	23.289	17.083	25.817	20.155	13.344	11.689	11.205	9.043	909.702	9.44976	6.43047	3.3538	7.21408	4.90989	3.45717	5.95315	4.50533	3.8594	5.52069	4.82587	4.13316	5.08104	4.48943	3.65294	3.41892	3.34739	3.00716	0.20985	-0.8334	-1.5594	-1.1889	-1.4866	-2.3217
WAG3172c	Camponotus	lateralis	Wagner H. C.	2	78.617	36.611	12.723	49.452	24.146	13.216	50.4	26.566	16.985	27.829	22.292	16.858	27.549	21.018	13.528	12.548	12.371	9.761	935.602	8.86662	6.0507	3.56693	7.03221	4.91386	3.63538	7.0993	5.15422	4.12129	5.27532	4.72144	4.10585	5.24871	4.58454	3.67804	3.54232	3.51724	3.12426	0.11736	-0.71356	-0.75426	-1.3067	-1.3949	-2.0143
WAG3172d	Camponotus	lateralis	Wagner H. C.	2	108.313	44.843	9.935	64.579	24.178	10.626	63.539	26.524	13.634	38.879	21.917	13.608	25.047	15.425	9.441	11.403	11.064	9.261	1108.57	10.4074	6.69649	3.15198	8.03611	4.91711	3.25975	7.97114	5.15015	3.69242	6.2353	4.68156	3.6889	5.0047	3.92747	3.07262	3.37683	3.32626	3.04319	0.36099	-0.80438	-0.8982	-1.3746	-2.0774	-2.3336
WAG3172e	Camponotus	lateralis	Wagner H. C.	2	108.352	50.061	10.971	68.937	29.218	11.701	64.825	29.938	14.475	38.058	23.103	14.17	28.061	18.347	13.52	12.625	12.586	10.467	1097.23	10.4092	7.07538	3.31225	8.30283	5.40537	3.42067	8.0514	5.47156	3.8046	6.16912	4.80656	3.76431	5.29726	4.28334	3.67696	3.55317	3.54768	3.23527	0.62398	-0.40004	-0.64323	-1.2919	-1.4942	-1.8903
WAG3172f	Camponotus	lateralis	Wagner H. C.	2	82.894	37.44	10.502	49.579	22.866	11.564	51.941	26.678	15.186	34.331	23.07	15.528	19.237	15.303	10.709	16.567	17.78	13.85	979.567	9.10461	6.11882	3.24068	7.04124	4.78184	3.40059	7.20701	5.16508	3.89692	5.85927	4.80312	3.94056	4.386	3.9119	3.27246	4.07026	4.21663	3.72156	-0.072192	-0.97879	-0.91598	-1.2474	-2.1086	-0.63965
WAG3172g	Camponotus	lateralis	Wagner H. C.	2	49.696	22.026	8.331	32.513	17.674	11.437	38.398	23.24	15.648	32.894	24.659	17.24	22.755	15.981	12.522	14.996	13.761	10.915	904.602	7.04954	4.69319	2.88635	5.70202	4.20405	3.38186	6.19661	4.82079	3.95576	5.73533	4.96578	4.15211	4.77022	3.99762	3.53864	3.87247	3.70958	3.30379	-1.3403	-1.5583	-1.2776	-1.0709	-1.8153	-1.5109
WAG3172h	Camponotus	lateralis	Wagner H. C.	2	85.874	36.909	11.346	49.262	23.163	12.351	48.443	25.54	17.239	36.44	25.531	17.724	18.729	14.729	10.65	19.43	21.195	17.103	956.797	9.26682	6.07528	3.36838	7.01869	4.8128	3.5144	6.9601	5.05371	4.15199	6.03656	5.05282	4.20999	4.3277	3.83784	3.26343	4.40795	4.6038	4.13558	0.05651	-0.86757	-0.807	-0.92494	-2.1558	0.21905
WAG3172i	Camponotus	lateralis	Wagner H. C.	2	97.003	43.642	11.347	50.293	22.944	11.759	38.594	22.004	16.429	26.933	23.587	18.47	19.402	16.668	12.03	16.071	16.208	13.112	979.046	9.84901	6.60621	3.36853	7.09176	4.78999	3.42914	6.21241	4.69084	4.05327	5.1897	4.85664	4.29767	4.40477	4.08265	3.46843	4.00887	4.02592	3.62105	0.37674	-0.9365	-1.244	-1.1448	-1.9178	-0.91181
WAG3172j	Camponotus	lateralis	Wagner H. C.	2	80.709	35.73	10.605	44.603	20.746	11.443	52.961	26.57	15.593	30.31	21.598	14.978	18.006	14.19	10.39	20.422	21.858	17.174	960.691	8.98382	5.97746	3.25653	6.67855	4.55478	3.38275	7.27743	5.15461	3.9488	5.50545	4.64736	3.87014	4.24335	3.76696	3.22335	4.51907	4.67525	4.14415	-0.13626	-1.1747	-0.85681	-1.4407	-2.2277	0.35016
WAG3174a	Camponotus	lateralis	Wagner H. C.	2	63.87	28.918	9.682	28.612	17.094	10.562	25.61	21.411	18.646	26.875	27.242	21.657	23.014	21.02	13.765	12.863	13.219	10.358	1023	7.99187	5.37755	3.11159	5.34902	4.13449	3.24992	5.06063	4.6272	4.3181	5.18411	5.21939	4.65371	4.79729	4.58476	3.71012	3.5865	3.63579	3.21838	-0.69646	-1.7963	-1.345	-0.76487	-1.4851	-1.8148
WAG3174b	Camponotus	lateralis	Wagner H. C.	2	85.092	38.01	11.561	56.866	27.218	11.696	44.434	26.72	18.936	33.767	27.824	19.961	21.712	19.167	12.033	18.419	21.636	17.039	944.193	9.22453	6.16523	3.40015	7.54095	5.21709	3.41994	6.66588	5.16914	4.35155	5.81094	5.27485	4.46777	4.65961	4.37801	3.46886	4.29174	4.65145	4.12783	0.10367	-0.66643	-0.66241	-0.71914	-1.7468	0.17939
WAG3175a	Camponotus	lateralis	Wagner H. C.	2	118.283	61.612	16.073	113.192	57.761	16.524	114.174	59.893	21.471	92.716	49.693	20.414	86.796	48.457	19.047	12.788	13.091	10.976	1052.64	10.8758	7.84933	4.00911	10.6392	7.60007	4.06497	10.6852	7.73906	4.63368	9.62891	7.04933	4.51819	9.31644	6.96111	4.36429	3.57603	3.61815	3.313	1.5754	1.6329	1.7338	0.91316	0.90592	-1.7555
WAG3175b	Camponotus	lateralis	Wagner H. C.	2	118.522	56.813	16.283	62.319	27.046	11.91	60.925	29.397	17.47	30.568	21.768	15.354	22.4	17.869	12.008	16.217	16.845	14.454	1049.01	10.8868	7.53744	4.03522	7.89424	5.20058	3.45109	7.80545	5.4219	4.17971	5.52883	4.66562	3.91842	4.73286	4.22717	3.46526	4.02703	4.10427	3.80184	1.4922	-0.55452	-0.4036	-1.3949	-1.7865	-0.68698
WAG3175c	Camponotus	lateralis	Wagner H. C.	2	113.33	52.915	12.955	104.449	47.258	13.898	106.07	52.773	22.56	88.595	47.183	22.533	59.46	32.342	14.134	12.347	12.981	11.041	1052.67	10.6457	7.27427	3.59931	10.22	6.87445	3.728	10.299	7.2645	4.74974	9.41249	6.86899	4.74689	7.71103	5.687	3.75952	3.51383	3.60292	3.3228	0.98508	0.93595	1.5312	0.95005	-0.33598	-1.7971
WAG3175d	Camponotus	lateralis	Wagner H. C.	2	116.456	55.358	15.763	108.637	51.172	15.464	107.139	51.986	20.158	68.99	34.73	16.691	58.523	31.925	14.275	17.411	18.588	15.831	1065.21	10.7915	7.4403	3.97026	10.4229	7.15346	3.93243	10.3508	7.21013	4.48977	8.30602	5.89322	4.08546	7.65003	5.65022	3.77823	4.17265	4.31138	3.97882	1.3827	1.2836	1.2961	-0.14153	-0.35262	-0.28635
WAG3175e	Camponotus	lateralis	Wagner H. C.	2	116.107	53.775	12.374	91.995	38.766	11.483	100.739	48.023	17.013	63.62	30.637	13.85	33.917	19.53	10.645	15.942	17.026	14.884	1076.89	10.7753	7.33314	3.51767	9.5914	6.22623	3.38866	10.0369	6.92986	4.12468	7.97621	5.53507	3.72156	5.82383	4.41928	3.26267	3.99274	4.12626	3.85798	0.96859	0.21359	0.77745	-0.60694	-1.5765	-0.6433
WAG3175f	Camponotus	lateralis	Wagner H. C.	2	111.316	52.101	12.594	96.419	42.587	11.892	96.522	46.069	16.874	77.378	37.47	14.661	50.693	27.684	12.362	14.522	15.178	13.527	1101.69	10.5506	7.2181	3.5488	9.81932	6.52587	3.44848	9.82456	6.78741	4.1078	8.79648	6.12127	3.82897	7.1199	5.26156	3.51596	3.81077	3.8959	3.67791	0.90165	0.44209	0.64631	-0.11278	-0.7904	-1.087
WAG3175g	Camponotus	lateralis	Wagner H. C.	2	131.371	66.102	18.621	111.333	54.305	18.393	107.6	54.912	26.328	79.056	44.763	24.874	61.707	34.999	15.565	16.808	18.389	15.45	1064.24	11.4617	8.13031	4.31521	10.5514	7.36919	4.28871	10.373	7.41026	5.13108	8.89134	6.69052	4.98738	7.85538	5.916	3.94525	4.09976	4.28824	3.93065	2.0629	1.728	1.9436	0.92143	-0.09952	-0.38944
WAG3175h	Camponotus	lateralis	Wagner H. C.	2	109.061	51.432	15.27	92.882	41.404	14.896	97.529	47.984	21.822	79.439	42.341	21.906	46.151	26.437	13.168	19.564	20.513	16.997	1026.64	10.4432	7.17161	3.90768	9.63753	6.43459	3.85953	9.87568	6.92705	4.6714	8.91286	6.507	4.68038	6.79345	5.14169	3.62877	4.42312	4.52913	4.12274	1.1564	0.74003	1.2083	0.64646	-0.8432	0.15864
WAG3175i	Camponotus	lateralis	Wagner H. C.	2	142.288	71.552	24.304	124.889	60.852	19.421	124.089	65.281	29.173	95.305	47.81	21.704	70.04	37.369	16.408	18.069	19.426	17.279	1140.81	11.9285	8.45884	4.92991	11.1754	7.80077	4.40693	11.1395	8.07967	5.4012	9.76243	6.91448	4.65876	8.36899	6.11302	4.05068	4.25076	4.40749	4.1568	2.7933	2.1617	2.6644	0.99181	0.16502	-0.013415
WAG3175j	Camponotus	lateralis	Wagner H. C.	2	119.404	57.652	16.359	93.191	41.719	15.149	95.824	46.722	21.076	66.262	36.608	21.814	38.303	25.388	15.019	15.37	16.367	13.955	998.625	10.9272	7.59289	4.04463	9.65355	6.45902	3.89217	9.78897	6.83535	4.59086	8.14015	6.05045	4.67055	6.18894	5.03865	3.87544	3.92046	4.04561	3.73564	1.5286	0.78363	1.0766	0.27976	-0.87354	-0.8537
WAG3179a	Camponotus	lateralis	Wagner H. C.	2	129.256	67.209	17.241	111.134	53.935	17.733	94.065	47.033	24.632	60.34	35.547	21.465	43.052	26.149	13.696	15.401	16.309	13.409	1051.5	11.3691	8.19811	4.15223	10.542	7.34405	4.21106	9.69871	6.85806	4.96306	7.76788	5.96213	4.63303	6.5614	5.11361	3.70081	3.92441	4.03844	3.66183	1.9299	1.6443	1.3855	0.12998	-0.86492	-0.91902
WAG3179b	Camponotus	lateralis	Wagner H. C.	2	127.04	65.818	15.958	94.675	43.87	15.939	99.645	50.35	24.184	62.875	37.287	23.487	22.254	17.041	12.18	16.14	16.621	13.838	998.799	11.2712	8.11283	3.99475	9.73011	6.62344	3.99237	9.98223	7.09577	4.91772	7.92938	6.10631	4.84634	4.71741	4.12807	3.48999	4.01746	4.07689	3.71995	1.7475	0.95887	1.5218	0.37033	-1.811	-0.78325
WAG3179c	Camponotus	lateralis	Wagner H. C.	2	120.334	59.865	13.609	111.234	53.3	14.931	100.305	49.835	20.806	63.99	36.1	19.769	35.165	21.682	11.791	15.544	16.299	13.165	1066.57	10.9697	7.73725	3.68904	10.5468	7.30068	3.86407	10.0152	7.05939	4.56136	7.99937	6.00833	4.44623	5.93001	4.65639	3.4338	3.94259	4.0372	3.62836	1.2949	1.3087	1.2058	0.075227	-1.3556	-0.93709
WAG3179d	Camponotus	lateralis	Wagner H. C.	2	114.569	52.285	11.373	111.712	51.308	14.242	111.516	52.917	19.636	72.296	36.344	17.466	42.618	24.395	12.242	17.634	19.158	15.539	1040.15	10.7037	7.23084	3.37239	10.5694	7.16296	3.77386	10.5601	7.27441	4.43125	8.50271	6.0286	4.17923	6.52825	4.93913	3.49886	4.19929	4.37699	3.94195	0.79662	1.1781	1.3279	0.021827	-1.0644	-0.24945
WAG3179e	Camponotus	lateralis	Wagner H. C.	2	130.049	65.996	16.072	125.128	65.213	20.203	117.916	63.541	31.153	84.366	47.26	26.897	51.652	29.609	15.277	15.638	16.581	13.641	1040.84	11.4039	8.12379	4.00899	11.1861	8.07546	4.49477	10.8589	7.97126	5.58149	9.1851	6.87459	5.18623	7.18693	5.44142	3.90858	3.95449	4.07198	3.69337	1.7944	2.3513	2.7009	1.1991	-0.46046	-0.84777
WAG3179f	Camponotus	lateralis	Wagner H. C.	2	113.854	53.984	13.541	83.92	38.412	15.546	91.274	45.861	23.741	50.545	30.508	19.113	27.334	19.907	12.951	15.706	16.875	13.328	1009.57	10.6702	7.34738	3.67981	9.16079	6.19774	3.94284	9.55374	6.77208	4.87247	7.1095	5.5234	4.37184	5.22819	4.46173	3.59875	3.96308	4.10792	3.65075	1.0825	0.60471	1.2321	-0.37513	-1.4949	-0.85007
WAG3179g	Camponotus	lateralis	Wagner H. C.	2	117.92	57.354	13.799	95.261	42.403	14.187	95.679	47.201	21.526	54.545	30.185	17.116	28.183	18.91	11.491	16.715	17.52	14.161	1060.29	10.8591	7.57324	3.7147	9.76017	6.51176	3.76656	9.78156	6.8703	4.63961	7.38546	5.49409	4.13715	5.30877	4.34856	3.38984	4.0884	4.18569	3.76311	1.2335	0.71511	1.1318	-0.48037	-1.6484	-0.61806
WAG3179h	Camponotus	lateralis	Wagner H. C.	2	114.706	56.664	12.212	57.322	26.196	12.205	67.493	32.552	17.324	40.369	25.785	16.647	18.776	14.105	10.49	17.286	18.433	15.039	1035.8	10.7101	7.52755	3.49457	7.57113	5.1182	3.49357	8.21541	5.70544	4.16221	6.35366	5.07789	4.08007	4.33313	3.75566	3.23883	4.15764	4.29337	3.87801	1.001	-0.62899	-0.19028	-0.9276	-2.2001	-0.39445
WAG3179i	Camponotus	lateralis	Wagner H. C.	2	95.043	40.906	8.795	67.906	25.527	8.977	83.634	37.301	14.421	31.745	17.872	11.17	23.352	15.179	11.304	15.685	16.585	13.167	1034.02	9.749	6.39578	2.96564	8.24051	5.05243	2.99616	9.14516	6.10745	3.7975	5.63427	4.22753	3.34215	4.83239	3.89602	3.36214	3.96043	4.07247	3.62864	-0.051681	-0.94356	-0.090895	-1.9303	-1.9486	-0.89821
WAG3179j	Camponotus	lateralis	Wagner H. C.	2	100.83	50.722	15.016	54.133	27.412	13.578	53.592	29.758	17.813	34.336	23.934	16.234	20.529	15.087	11.781	13.758	14.14	11.537	956.282	10.0414	7.12194	3.87505	7.35751	5.23565	3.68483	7.32066	5.45509	4.22054	5.85969	4.89224	4.02914	4.53089	3.8842	3.43235	3.70918	3.76032	3.39662	1.0175	-0.46139	-0.48199	-1.1529	-1.9825	-1.4922
WAG3180a	Camponotus	lateralis	Wagner H. C.	2	94.757	36.232	8.811	26.524	11.481	9.149	37.804	17.798	12.42	14.502	12.119	10.07	13.646	11.132	9.613	11.067	10.634	9.221	1227.64	9.73432	6.0193	2.96833	5.15015	3.38836	3.02473	6.1485	4.21877	3.5242	3.80815	3.48124	3.17333	3.69405	3.33647	3.10048	3.32671	3.26098	3.03661	-0.18241	-2.3422	-1.9205	-2.7722	-2.5976	-2.4211
WAG3180b	Camponotus	lateralis	Wagner H. C.	2	109.444	47.038	12.995	79.988	31.936	12.733	73.87	31.056	15.816	31.185	20.709	14.009	16.412	11.871	9.705	13.126	13.088	11.1	1138.55	10.4615	6.85843	3.60486	8.9436	5.65119	3.56833	8.59477	5.57279	3.97693	5.58435	4.55071	3.74286	4.05117	3.44543	3.11528	3.62298	3.61773	3.33167	0.80315	-0.006598	-0.3073	-1.5453	-2.4609	-1.7116
WAG3180c	Camponotus	lateralis	Wagner H. C.	2	109.141	50.143	12.21	69.132	27.728	10.806	75.13	33.509	13.63	45.331	24.77	13.405	20.824	13.844	9.084	11.787	12.024	9.677	1003.27	10.4471	7.08117	3.49428	8.31457	5.26574	3.28725	8.66776	5.7887	3.69188	6.73283	4.97695	3.66128	4.56333	3.72075	3.01397	3.43322	3.46756	3.11079	0.7851	-0.574	-0.44383	-1.1613	-2.2983	-2.1311
WAG3180d	Camponotus	lateralis	Wagner H. C.	2	101.843	42.967	11.524	86.541	36.649	13.157	63.812	28.942	16.361	32.504	20.907	13.755	19.583	14.82	10.966	13.421	13.412	11.321	1062.86	10.0917	6.55492	3.3947	9.30274	6.05384	3.62726	7.98824	5.37978	4.04487	5.70123	4.57242	3.70877	4.42527	3.84968	3.3115	3.66347	3.66224	3.36467	0.43802	0.29406	-0.49029	-1.5321	-2.0972	-1.6241
WAG3180e	Camponotus	lateralis	Wagner H. C.	2	102.749	44.77	11.307	90.024	39.252	11.717	103.533	49.131	17.876	78.134	39.884	16.633	44.142	23.317	9.995	12.471	12.408	10.679	1180.77	10.1365	6.69104	3.36259	9.4881	6.26514	3.42301	10.1751	7.00935	4.228	8.83934	6.31538	4.07836	6.64394	4.82877	3.16149	3.53143	3.5225	3.26787	0.46892	0.2341	0.93735	0.14222	-1.2892	-1.896
WAG3180f	Camponotus	lateralis	Wagner H. C.	2	91.313	38.285	13.084	81.018	33.704	12.243	70.233	32.792	17.971	37.411	24.81	16.211	26.684	18.314	11.872	13.306	12.663	10.696	1003.14	9.55578	6.18749	3.61718	9.001	5.80551	3.499	8.38051	5.72643	4.23922	6.11645	4.98096	4.02629	5.16566	4.27949	3.44558	3.64774	3.55851	3.27047	0.36863	0.0034959	-0.070957	-1.0589	-1.6737	-1.7946
WAG3180g	Camponotus	lateralis	Wagner H. C.	2	111.149	51.862	12.336	67.741	28.975	10.975	70.179	36.338	20.775	38.619	26.629	17.814	23.876	18.78	13.357	11.876	11.306	9.788	1061.48	10.5427	7.20153	3.51226	8.23049	5.38284	3.31285	8.37729	6.0281	4.55796	6.21442	5.16033	4.22066	4.88631	4.33359	3.65472	3.44616	3.36244	3.12858	0.86393	-0.52653	0.3329	-0.83384	-1.5904	-2.1911
WAG3180h	Camponotus	lateralis	Wagner H. C.	2	113.225	51.496	11.826	77.284	31.505	11.25	58.759	28.279	15.867	29.109	21.115	14.297	19.429	15.338	10.92	12.499	12.688	10.615	1036.52	10.6407	7.17607	3.4389	8.79113	5.61293	3.3541	7.66544	5.3178	3.98334	5.39528	4.59511	3.78114	4.40783	3.91638	3.30454	3.53539	3.56202	3.25807	0.81778	-0.25764	-0.65518	-1.5484	-2.0814	-1.8707
WAG3180i	Camponotus	lateralis	Wagner H. C.	2	100.815	42.888	12.098	98.685	43.557	14.412	90.495	40.926	17.967	68.505	33.573	14.986	48.421	26.019	11.644	17.413	17.901	15.148	1060.95	10.0407	6.54889	3.47822	9.93403	6.59977	3.79631	9.51289	6.39734	4.23875	8.27677	5.79422	3.87118	6.95852	5.10088	3.41233	4.17289	4.23096	3.89204	0.4928	0.82056	0.51218	-0.33332	-0.95421	-0.42256
WAG3180j	Camponotus	lateralis	Wagner H. C.	2	107.357	51.565	11.937	58.583	25.607	10.875	65.568	31.776	15.537	41.655	24.72	13.486	28.78	20.366	12.812	13.991	14.379	12.078	1133.88	10.3613	7.18088	3.455	7.65395	5.06034	3.29773	8.09741	5.63702	3.9417	6.45407	4.97192	3.67233	5.3647	4.51287	3.57939	3.74045	3.79197	3.47534	0.76673	-0.81098	-0.44186	-1.2235	-1.455	-1.382
WAG3181a	Camponotus	lateralis	Wagner H. C.	2	102.558	44.713	11.233	65.822	26.048	10.882	87.674	39.088	15.497	60.774	33.069	17.823	28.603	19.538	12.549	13.601	13.856	10.693	1040.17	10.1271	6.68678	3.35157	8.11308	5.10372	3.29879	9.36344	6.25204	3.93662	7.79577	5.75057	4.22173	5.34818	4.42018	3.54246	3.68795	3.72236	3.27002	0.45613	-0.6769	0.14883	-0.22576	-1.5163	-1.6414
WAG3181b	Camponotus	lateralis	Wagner H. C.	2	117.935	56.999	15.252	88.512	39.215	15.162	94.575	44.154	20.128	74.487	40.246	21.361	47.817	27.212	14.147	15.722	16.056	12.963	1065.64	10.8598	7.54977	3.90538	9.40808	6.26219	3.89384	9.72497	6.64485	4.48642	8.63059	6.34397	4.6218	6.91498	5.21651	3.76125	3.9651	4.00699	3.60042	1.3829	0.64704	0.88818	0.47606	-0.70246	-0.9707
WAG3181c	Camponotus	lateralis	Wagner H. C.	2	115.365	55.035	15.715	95.146	42.992	15.036	91.466	42.911	19.548	68.993	39.222	22.119	30.438	21.535	14.253	15.317	15.63	12.519	981.793	10.7408	7.41856	3.96421	9.75428	6.55683	3.87763	9.56379	6.55065	4.42131	8.3062	6.26275	4.70308	5.51706	4.64058	3.77531	3.91369	3.95348	3.53822	1.3583	0.83346	0.74915	0.42239	-1.2473	-1.0964
WAG3181d	Camponotus	lateralis	Wagner H. C.	2	100.432	44.613	12.377	83.14	37.383	15.058	85.273	39.908	19.104	59.888	35.13	21.335	30.128	21.156	13.716	13.487	13.689	10.804	966.222	10.0216	6.6793	3.5181	9.11811	6.11416	3.88046	9.23434	6.31728	4.37081	7.73873	5.92706	4.61898	5.4889	4.59957	3.70351	3.67247	3.69986	3.28694	0.56604	0.50412	0.51933	0.10003	-1.3145	-1.6544
WAG3181e	Camponotus	lateralis	Wagner H. C.	2	129.899	66.672	19.002	106.419	48.504	15.566	112.477	56.54	22.363	79.294	43.651	21.575	58.365	34.815	18.497	14.031	14.326	11.294	1062.84	11.3973	8.16529	4.35913	10.316	6.96448	3.94538	10.6055	7.51931	4.72895	8.90472	6.60689	4.64489	7.6397	5.90042	4.30081	3.7458	3.78497	3.36065	2.096	1.1955	1.7022	0.65757	0.066125	-1.4807
WAG3181f	Camponotus	lateralis	Wagner H. C.	2	106.939	47.356	13.114	90.657	39.391	14.544	103.49	52.503	25.039	74.948	42.61	23.28	66.56	38.113	18.359	15.073	15.659	12.892	1005.81	10.3411	6.88157	3.62133	9.5214	6.27622	3.81366	10.173	7.2459	5.0039	8.65725	6.52763	4.82494	8.15843	6.17357	4.28474	3.8824	3.95715	3.59054	0.79626	0.60721	1.7107	0.69136	0.28324	-1.0686
WAG3181g	Camponotus	lateralis	Wagner H. C.	2	121.203	56.003	17.033	93.002	38.168	12.595	99.607	45.52	20.105	77.466	39.209	18.805	52.09	34.798	26.106	11.933	12.339	10.097	1150.39	11.0092	7.48352	4.12711	9.64375	6.17803	3.54894	9.98033	6.74685	4.48386	8.80148	6.26171	4.33647	7.21734	5.89898	5.1094	3.45442	3.51269	3.17758	1.5784	0.35614	0.99662	0.29047	0.47197	-2.0265
WAG3181h	Camponotus	lateralis	Wagner H. C.	2	129.914	68.83	17.643	102.358	48.219	16.008	107.819	53.89	22.237	75.405	41.176	21.254	36.512	23.336	13.297	14.675	15.229	12.217	1062.69	11.398	8.29638	4.20036	10.1172	6.94399	4.001	10.3836	7.34098	4.71561	8.68361	6.41685	4.61021	6.04252	4.83073	3.64651	3.8308	3.90244	3.49528	2.0102	1.1886	1.5564	0.50839	-1.13	-1.2232
WAG3181i	Camponotus	lateralis	Wagner H. C.	2	144.64	79.492	26.366	99.323	46.014	17.051	103.823	51.541	23.103	57.887	33.5	21.092	35.274	24.974	15.05	17.06	17.281	13.914	1039.59	12.0266	8.91583	5.13478	9.96609	6.78336	4.12929	10.1894	7.17921	4.80656	7.60835	5.78792	4.5926	5.93919	4.9974	3.87943	4.13038	4.15704	3.73015	3.1428	1.2067	1.5154	-0.0021872	-0.94732	-0.64282
WAG3181j	Camponotus	lateralis	Wagner H. C.	2	126.458	61.876	15.518	96.413	41.864	13.638	97.881	44.969	18.5	62.565	34.062	17.633	29.734	21.184	13.478	13.265	13.115	10.63	1019.33	11.2454	7.86613	3.93929	9.81901	6.47024	3.69297	9.89348	6.70589	4.30116	7.9098	5.83627	4.19917	5.45289	4.60261	3.67124	3.64211	3.62146	3.26037	1.6108	0.64611	0.79774	-0.18129	-1.3425	-1.757
WAG3181k	Camponotus	lateralis	Wagner H. C.	2	109.317	46.45	9.626	80.809	34.784	10.319	79.817	37.146	15.848	59.722	34.089	17.034	26.854	18.401	11.045	11.49	11.975	9.428	1092.08	10.4555	6.81542	3.10258	8.98938	5.8978	3.21232	8.93404	6.09475	3.98095	7.728	5.83858	4.12723	5.18208	4.28964	3.3234	3.38969	3.46049	3.0705	0.3725	-0.22834	0.0072467	-0.27426	-1.743	-2.197
WAG3181l	Camponotus	lateralis	Wagner H. C.	2	112.813	49.773	9.038	95.128	41.512	10.919	105.936	51.381	14.946	71.421	36.454	13.509	26.632	17.966	12.613	14.838	16.805	12.028	1135.74	10.6213	7.055	3.00633	9.75336	6.44298	3.30439	10.2925	7.16805	3.86601	8.45109	6.03771	3.67546	5.16062	4.23863	3.55148	3.85201	4.09939	3.46814	0.41465	0.26048	0.72147	-0.33405	-1.6231	-1.0779
WAG3181m	Camponotus	lateralis	Wagner H. C.	2	105.312	44.356	7.71	75.969	29.9	9.084	85.264	36.771	13.698	59.579	27.082	11.462	41.699	21.297	11.657	11.355	11.049	9.089	1209.64	10.2622	6.66003	2.77669	8.71602	5.46809	3.01397	9.23385	6.06391	3.70108	7.71874	5.20404	3.38556	6.45748	4.61487	3.41423	3.36972	3.324	3.0148	0.004504	-0.64632	-0.16967	-1.0253	-1.254	-2.3636
WAG3181n	Camponotus	lateralis	Wagner H. C.	2	102.5	45.71	8.066	83.217	36.245	10.532	85.464	39.861	15.384	57.311	30.512	13.552	28.922	18.832	9.595	16.647	18.731	14.205	1029.83	10.1242	6.76092	2.84007	9.12234	6.02038	3.2453	9.24467	6.31356	3.92224	7.5704	5.52377	3.6813	5.37792	4.33959	3.09758	4.08007	4.32793	3.76895	0.058921	-0.11694	0.13112	-0.73785	-1.8191	-0.50612
WAG3181o	Camponotus	lateralis	Wagner H. C.	2	106.622	48.511	11.029	66.161	28.132	10.239	83.886	39.968	17.087	53.167	29.899	15.505	27.208	18.51	10.161	12.421	13.609	10.457	1050.26	10.3258	6.96498	3.32099	8.13394	5.30396	3.19984	9.15893	6.32202	4.13364	7.29157	5.468	3.93764	5.21613	4.30232	3.18763	3.52434	3.68904	3.23373	0.57352	-0.68568	0.29558	-0.65038	-1.8156	-1.7978
WAG3181p	Camponotus	lateralis	Wagner H. C.	2	113.378	53.782	10.575	71.147	31.53	10.356	83.137	40.933	16.902	46.585	26.675	13.174	29.285	19.896	12.768	12.159	13.503	10.409	1147.59	10.6479	7.33362	3.25192	8.43487	5.61516	3.21807	9.11795	6.39789	4.1112	6.82532	5.16478	3.6296	5.41156	4.46049	3.57323	3.48698	3.67464	3.2263	0.7194	-0.47258	0.29749	-1.09	-1.4666	-1.8381
WAG3181q	Camponotus	lateralis	Wagner H. C.	2	103.48	47.069	9.29	75.487	32.64	9.256	83.568	41.274	17.947	55.451	30.911	14.732	30.918	18.81	9.075	11.375	12.748	9.777	1090.91	10.1725	6.86069	3.04795	8.68833	5.71314	3.04237	9.14155	6.42448	4.23639	7.44654	5.55977	3.83823	5.5604	4.33705	3.01247	3.37268	3.57043	3.12682	0.27616	-0.53265	0.42367	-0.64653	-1.829	-2.0734
WAG3181r	Camponotus	lateralis	Wagner H. C.	2	105.717	51.29	12.793	59.973	28.267	11.237	65.744	34.631	19.921	39.101	26.565	16.546	23.925	19.309	11.803	14.305	16.41	12.559	1022.71	10.2819	7.1617	3.57673	7.74422	5.31667	3.35216	8.10827	5.88481	4.46329	6.25308	5.15412	4.06768	4.89132	4.3942	3.43555	3.7822	4.05093	3.54387	0.84182	-0.63903	0.11893	-0.93203	-1.7051	-1.0949
WAG3181s	Camponotus	lateralis	Wagner H. C.	2	112.845	51.306	9.791	92.666	39.816	9.951	89.893	40.891	14.117	54.68	28.42	11.963	18.686	14.427	10.314	11.693	12.395	9.752	1310.82	10.6229	7.16282	3.12906	9.62632	6.30999	3.15452	9.48119	6.39461	3.75726	7.39459	5.33104	3.45876	4.32273	3.79829	3.21154	3.4195	3.52065	3.12282	0.55336	0.038732	0.08472	-1.0063	-2.2042	-2.0875
WAG3181t	Camponotus	lateralis	Wagner H. C.	2	103.894	46.192	8.991	77.028	32.457	10.111	71.415	33.967	15.508	48.175	28.142	15.565	28.971	20.069	11.522	12.339	13.788	10.348	1068.94	10.1928	6.79647	2.9985	8.77656	5.6971	3.17978	8.45074	5.82812	3.93802	6.94082	5.3049	3.94525	5.38247	4.47984	3.39441	3.51269	3.71322	3.21683	0.21807	-0.3897	-0.27071	-0.79194	-1.5793	-1.8
WAG3187a	Camponotus	lateralis	Wagner H. C.	1	83.798	33.806	10.849	57.887	25.32	11.656	69.874	37.459	20.94	54.561	35.447	24.29	37.502	25.535	15.688	16.96	17.984	14.398	908.447	9.15412	5.81429	3.29378	7.60835	5.0319	3.41409	8.35907	6.12038	4.57602	7.38654	5.95374	4.92849	6.12389	5.05322	3.96081	4.11825	4.24075	3.79447	-0.12142	-0.72616	0.38294	0.23718	-0.8303	-0.53013
WAG3187b	Camponotus	lateralis	Wagner H. C.	1	85.014	35.414	9.804	74.511	30.858	10.648	79.556	36.657	15.246	61.491	33.081	16.797	40.669	24.728	13.145	15.539	15.795	12.978	1009.68	9.2203	5.95097	3.13113	8.63198	5.555	3.26313	8.91942	6.0545	3.90461	7.84162	5.75161	4.09841	6.37723	4.97273	3.6256	3.94195	3.97429	3.6025	-0.19299	-0.40425	-0.07996	-0.29906	-1.0091	-1.0088
WAG3187c	Camponotus	lateralis	Wagner H. C.	1	113.323	51.634	12.8	73.738	31.21	12.72	102.974	50.318	21.271	70.656	35.336	17.633	52.792	27.313	14.343	16.418	16.107	13.82	1176.35	10.6453	7.18568	3.57771	8.58708	5.58659	3.56651	10.1476	7.09352	4.61205	8.40571	5.94441	4.19917	7.26581	5.22618	3.78722	4.05191	4.01335	3.71753	0.93671	-0.12356	1.2992	-0.019732	-0.59661	-0.81439
WAG3187d	Camponotus	lateralis	Wagner H. C.	1	95.545	41.884	12.509	74.619	32.697	12.623	82.015	40.243	19.815	61.491	34.35	20.621	40.715	25.055	14.275	16.075	16.259	13.446	1059.49	9.77471	6.47178	3.53681	8.63823	5.71813	3.55289	9.05621	6.34374	4.4514	7.84162	5.86089	4.54104	6.38083	5.0055	3.77823	4.00936	4.03225	3.66688	0.4518	-0.072442	0.55352	0.046617	-0.89999	-0.86798
WAG3187e	Camponotus	lateralis	Wagner H. C.	1	103.783	49.888	12.367	92.251	43.791	13.512	92.748	48.784	20.76	78.387	43.143	20.908	72.197	39.21	16.528	15.326	14.838	11.197	1026.33	10.1874	7.06314	3.51667	9.60474	6.61748	3.67587	9.63058	6.98455	4.55631	8.85364	6.56833	4.57253	8.49688	6.26179	4.06546	3.91484	3.85201	3.34619	0.73605	0.6328	1.0681	0.58083	0.26025	-1.3372
WAG3187f	Camponotus	lateralis	Wagner H. C.	1	94.97	40.857	9.936	71.777	30.362	11.609	90.183	42.66	16.02	68.38	33.905	15.797	56.985	30.136	16.754	14.56	14.062	11.398	1009.06	9.74526	6.39195	3.15214	8.47213	5.51017	3.4072	9.49647	6.53146	4.0025	8.26922	5.8228	3.97454	7.54884	5.48963	4.09317	3.81576	3.74993	3.37609	0.1	-0.32914	0.35971	-0.25329	-0.23775	-1.4528
WAG3187g	Camponotus	lateralis	Wagner H. C.	1	82.479	34.57	10.785	46.2	19.767	10.255	53.25	23.819	12.211	35.444	26.744	19.411	23.995	18.543	12.671	14.873	15.43	12.049	951.647	9.08179	5.87963	3.28405	6.79706	4.44601	3.20234	7.29726	4.88047	3.49442	5.95349	5.17146	4.40579	4.89847	4.30616	3.55963	3.85655	3.9281	3.47117	-0.12406	-1.3531	-1.3623	-0.76588	-1.6574	-1.2076
WAG3187h	Camponotus	lateralis	Wagner H. C.	1	106.907	48.486	11.234	76.999	32.646	11.44	73.924	34.567	15.522	52.584	27.573	14.065	47.888	24.823	10.706	15.126	15.538	12.598	1042.81	10.3396	6.96319	3.35172	8.77491	5.71367	3.38231	8.59791	5.87937	3.9398	7.25148	5.251	3.75033	6.92012	4.98227	3.272	3.88922	3.94183	3.54937	0.60151	-0.19689	-0.20859	-0.87057	-1.0956	-1.1111
WAG3187i	Camponotus	lateralis	Wagner H. C.	1	107.559	48.839	11.882	95.623	39.715	12.483	103.657	49.438	19.093	66.121	40.323	24.212	44.956	24.06	10.986	14.318	14.586	11.743	1028.96	10.3711	6.98849	3.44703	9.7787	6.30198	3.53313	10.1812	7.03122	4.36955	8.13148	6.35004	4.92057	6.70492	4.9051	3.31451	3.78391	3.81916	3.42681	0.69629	0.42356	1.0711	0.56225	-1.1498	-1.3749
WAG3190b	Camponotus	lateralis	Wagner H. C.	1	67.492	24.603	9.1	34.565	15.846	10.126	43.807	21.431	14.742	31.378	21.252	13.846	22.332	17.926	13.133	11.915	11.186	9.244	1201.7	8.21535	4.96014	3.01662	5.8792	3.9807	3.18214	6.61869	4.62936	3.83953	5.60161	4.60999	3.72102	4.72567	4.23391	3.62395	3.45181	3.34455	3.04039	-0.8656	-1.7838	-1.3484	-1.5339	-1.6857	-2.2759
WAG3190c	Camponotus	lateralis	Wagner H. C.	1	99.227	38.981	11.877	60.735	21.914	9.607	66.374	26.278	14.143	43.856	22.647	12.448	22.426	14.751	11.111	11.531	12.199	9.85	1246.45	9.96128	6.24348	3.4463	7.79327	4.68124	3.09952	8.14702	5.12621	3.76072	6.62239	4.75889	3.52817	4.73561	3.8407	3.33332	3.39573	3.49271	3.13847	0.34267	-1.1047	-0.80267	-1.3617	-2.0108	-2.1108
WAG3190d	Camponotus	lateralis	Wagner H. C.	1	84.637	31.945	10.184	54.107	22.141	11.577	66.344	28.042	15.042	50.18	27.292	15.558	37.214	23.22	13.736	10.525	10.126	8.909	1035.66	9.19984	5.65199	3.19124	7.35575	4.70542	3.4025	8.14518	5.29547	3.8784	7.08378	5.22417	3.94436	6.10033	4.81871	3.70621	3.24423	3.18214	2.98479	-0.25106	-0.92677	-0.62916	-0.78801	-1.0826	-2.5769
WAG3190e	Camponotus	lateralis	Wagner H. C.	1	67.658	25.583	10.504	37.453	16.997	11.177	39.662	20.581	15.129	32.278	23.184	16.757	44.113	27.218	15.57	13.635	12.814	10.612	977.088	8.22545	5.05796	3.24099	6.11989	4.12274	3.3432	6.29778	4.53663	3.8896	5.68137	4.81498	4.09353	6.64176	5.21709	3.94588	3.69256	3.57966	3.25761	-0.64445	-1.5194	-1.429	-1.181	-0.65275	-1.7615
WAG3192a	Camponotus	lateralis	Wagner H. C.	1	69.981	31.809	13.552	44.719	22.228	12.118	55.114	31.683	21.006	43.828	29.157	20.268	24.93	20.039	14.312	19.068	20.267	16.809	976.42	8.36546	5.63995	3.6813	6.68723	4.71466	3.48109	7.42388	5.62877	4.58323	6.62027	5.39972	4.502	4.993	4.47649	3.78312	4.36669	4.50189	4.09988	-0.04791	-1.0202	-0.066226	-0.45132	-1.4309	0.083618
WAG3192b	Camponotus	lateralis	Wagner H. C.	1	77.436	35.396	12.032	78.778	38.062	14.235	72.888	37.817	19.377	55.524	34.106	20.193	27.969	19.592	12.114	19.253	20.541	16.953	1026.93	8.79977	5.94945	3.46872	8.8757	6.16944	3.77293	8.53745	6.14955	4.40193	7.45144	5.84003	4.49366	5.28857	4.42629	3.48052	4.38782	4.53222	4.1174	-0.014288	0.36478	0.29127	-0.088968	-1.5677	0.13511
WAG3192c	Camponotus	lateralis	Wagner H. C.	1	63.56	29.985	10.827	48.329	21.94	10.573	56.859	28.734	15.692	54.352	34.711	21.804	26.386	21.938	20.067	18.812	20.144	16.48	981.062	7.97245	5.47586	3.29044	6.95191	4.68402	3.25161	7.54049	5.36041	3.96131	7.37238	5.8916	4.66948	5.13673	4.6838	4.47962	4.33728	4.48821	4.05956	-0.51967	-1.1766	-0.68919	0.032123	-0.88048	0.021036
WAG3192d	Camponotus	lateralis	Wagner H. C.	1	65.476	29.722	11.503	49.891	22.783	11.692	47.083	27.658	17.289	35.265	24.467	16.479	30.503	22.662	18.642	18.963	20.24	16.776	1045.87	8.09172	5.45179	3.39161	7.06336	4.77315	3.41936	6.86171	5.25909	4.158	5.93843	4.94641	4.05943	5.52295	4.76046	4.31764	4.35465	4.49889	4.09585	-0.41631	-0.95922	-0.74057	-1.0925	-0.8599	0.070545
WAG3192e	Camponotus	lateralis	Wagner H. C.	1	69.012	31.007	10.109	62.204	29.104	12.96	64.596	32.891	16.736	49.233	31.199	18.932	32.918	22.79	13.723	16.717	17.245	13.94	970.842	8.30735	5.56839	3.17947	7.88695	5.39481	3.6	8.03716	5.73507	4.09097	7.01662	5.58561	4.35109	5.73742	4.77389	3.70446	4.08864	4.15271	3.73363	-0.50031	-0.34408	-0.28658	-0.3887	-1.1891	-0.66869
WAG3192f	Camponotus	lateralis	Wagner H. C.	1	93.253	39.778	10.46	41.305	19.228	11.061	59.628	27.953	14.628	36.191	23.141	14.83	27.567	21.763	16.687	18.775	19.944	16.251	1128.52	9.65676	6.30698	3.23419	6.4269	4.38497	3.32581	7.72192	5.28706	3.82466	6.0159	4.81051	3.85097	5.25043	4.66508	4.08497	4.33301	4.46587	4.03125	0.11758	-1.3565	-0.79107	-1.2681	-1.1083	-0.022964
WAG3192g	Camponotus	lateralis	Wagner H. C.	1	98.606	47.464	15.793	67.536	33.712	16.216	77.763	41.455	23.469	63.687	38.477	22.684	30.461	23.356	19.471	20.508	21.112	17.387	988.21	9.93006	6.88941	3.97404	8.21803	5.8062	4.02691	8.81833	6.43856	4.84448	7.98041	6.20298	4.76277	5.51915	4.8328	4.4126	4.52858	4.59478	4.16977	0.99289	0.29232	0.87219	0.36157	-0.77442	0.31407
WAG3192h	Camponotus	lateralis	Wagner H. C.	1	98.423	44.192	13.965	34.697	18.024	11.282	43.052	22.819	16.061	25.791	20.582	15.026	19.694	17.877	14.286	18.047	19.221	16.318	1149.65	9.92084	6.64771	3.73698	5.89042	4.24547	3.35887	6.5614	4.77692	4.00762	5.07848	4.53674	3.87634	4.43779	4.22812	3.77968	4.24818	4.38418	4.03955	0.71198	-1.5158	-1.155	-1.5821	-1.6601	-0.13197
WAG3192i	Camponotus	lateralis	Wagner H. C.	1	79.342	38.262	15.504	44.118	21.702	12.025	50.282	28.145	18.709	45.952	31.356	21.777	23.987	19.28	13.273	12.873	12.939	10.935	1047.2	8.90741	6.18563	3.93751	6.64214	4.65854	3.46771	7.09098	5.30519	4.32539	6.77879	5.59964	4.66658	4.89765	4.3909	3.64321	3.5879	3.59708	3.30681	0.47917	-1.0656	-0.51521	-0.22429	-1.5738	-1.7701
WAG3192j	Camponotus	lateralis	Wagner H. C.	1	63.021	28.638	10.829	39.206	18.215	10.299	49.643	27.14	16.717	41.827	27.196	17.991	27.339	21.412	18.49	16.722	17.122	14.2	956.648	7.93858	5.35145	3.29074	6.26147	4.2679	3.20921	7.04578	5.20961	4.08864	6.46738	5.21498	4.24158	5.22867	4.62731	4.3	4.08925	4.13787	3.76829	-0.57021	-1.5512	-0.77321	-0.73723	-0.99194	-0.65086
WAG3194a	Camponotus	lateralis	Wagner H. C.	1	102.102	47.488	16.658	84.44	36.909	14.938	76.093	35.21	18.999	44.295	29.608	21.282	32.031	22.042	14.034	13.261	14.302	11.649	1014.09	10.1046	6.89115	4.08142	9.18912	6.07528	3.86497	8.72313	5.9338	4.35878	6.65545	5.44132	4.61324	5.65959	4.69489	3.7462	3.64157	3.7818	3.41306	1.1233	0.49283	0.21124	-0.35055	-1.2108	-1.5025
WAG3194b	Camponotus	lateralis	Wagner H. C.	1	88.814	38.975	11.734	72.096	30.469	12.331	77.907	35.486	17.338	58.975	32.405	18.089	50.309	29.866	15.37	13.422	12.824	10.464	992.713	9.42412	6.243	3.42549	8.49094	5.51987	3.51155	8.82649	5.95701	4.16389	7.67952	5.69254	4.25312	7.09288	5.46498	3.92046	3.6636	3.58106	3.23481	0.19847	-0.22436	0.079201	-0.2543	-0.46736	-1.7972
WAG3194c	Camponotus	lateralis	Wagner H. C.	1	82.211	35.284	10.574	75.299	32.45	13.494	70.914	32.704	18.269	54.012	32.612	20.341	45.288	27.417	15.064	13.086	12.64	10.328	995.378	9.06703	5.94003	3.25177	8.6775	5.69649	3.67342	8.42105	5.71874	4.27423	7.34929	5.71069	4.5101	6.72964	5.23612	3.88124	3.61746	3.55528	3.21372	-0.13341	0.040365	-0.033142	-0.15115	-0.66501	-1.8633
WAG3194d	Camponotus	lateralis	Wagner H. C.	1	75.153	32.133	10.034	68.196	29.961	13.046	78.103	36.586	17.952	56.989	33.449	19.813	37.977	23.234	12.772	13.797	15.419	11.974	954.963	8.66908	5.6686	3.16765	8.25809	5.47366	3.61192	8.83759	6.04864	4.23698	7.54911	5.78351	4.45118	6.16255	4.82017	3.57379	3.71443	3.9267	3.46035	-0.39016	-0.2086	0.18446	-0.11562	-1.1503	-1.3043
WAG3194e	Camponotus	lateralis	Wagner H. C.	1	82.95	35.538	10.956	57.563	24.511	11.157	59.847	27.195	15.229	28.643	22.304	16.22	16.863	13.644	10.84	12.181	13	10.307	1007.32	9.10769	5.96138	3.30998	7.58703	4.95086	3.34021	7.73608	5.21488	3.90244	5.35192	4.72271	4.02741	4.10646	3.69378	3.29242	3.49013	3.60555	3.21045	-0.068433	-0.83097	-0.75045	-1.3416	-2.2445	-1.9039
WAG3194f	Camponotus	lateralis	Wagner H. C.	1	97.144	43.936	14.66	63.857	28.694	13.291	65.089	30.169	17.688	37.461	26.412	18.916	23.45	19.453	13.818	12.847	14.507	11.481	1026.07	9.85617	6.62842	3.82884	7.99106	5.35668	3.64568	8.06778	5.49263	4.20571	6.12054	5.13926	4.34925	4.84252	4.41056	3.71726	3.58427	3.80881	3.38836	0.76587	-0.29025	-0.2818	-0.77615	-1.5335	-1.5369
WAG3194g	Camponotus	lateralis	Wagner H. C.	1	104.228	48.115	14.672	72.308	32.591	14.011	73.704	35.285	18.856	50.468	32.133	21.748	33.481	24.133	15.417	17.589	21	15.583	965.112	10.2092	6.9365	3.8304	8.50341	5.70885	3.74313	8.5851	5.94012	4.34235	7.10408	5.6686	4.66348	5.78628	4.91253	3.92645	4.19392	4.58258	3.94753	0.9565	0.065316	0.16324	-0.1212	-0.98626	-0.086015
WAG3194h	Camponotus	lateralis	Wagner H. C.	1	97.273	42.746	12.61	65.006	28.483	12.847	67.135	29.165	15.112	54.51	30.446	17.194	33.714	22.655	13.245	14.162	14.729	11.342	998.496	9.86271	6.53804	3.55106	8.06263	5.33695	3.58427	8.1936	5.40046	3.88742	7.38309	5.51779	4.14656	5.80638	4.75973	3.63937	3.76324	3.83784	3.36779	0.50713	-0.33638	-0.564	-0.46557	-1.2184	-1.4224
WAG3194i	Camponotus	lateralis	Wagner H. C.	1	97.17	46.48	15.221	83.569	38.674	14.186	73.108	35.516	18.636	63.638	34.825	18.858	50.857	29.211	14.288	13.407	14.865	11.432	991.713	9.85748	6.81762	3.90141	9.14161	6.21884	3.76643	8.55032	5.95953	4.31694	7.97734	5.90127	4.34258	7.13141	5.40472	3.77995	3.66156	3.85552	3.38112	0.89113	0.44524	0.14025	-0.041698	-0.56862	-1.4591
WAG3194j	Camponotus	lateralis	Wagner H. C.	1	96.162	40.943	12.16	74.679	31.153	12.772	78.741	34.124	17.446	52.781	30.705	18.312	46.188	27.164	14.236	11.611	12.128	10.206	1039.12	9.80622	6.39867	3.48712	8.6417	5.58149	3.57379	8.87361	5.84158	4.17684	7.26505	5.54121	4.27925	6.79618	5.21191	3.77306	3.40749	3.48253	3.19468	0.3931	-0.10496	0.053878	-0.39423	-0.7258	-2.0644
WAG3196a	Camponotus	lateralis	Wagner H. C.	1	117.879	54.4	12.666	75.919	32.072	12.653	83.223	34.063	15.558	45.925	24.496	14.737	35.544	22.071	15.554	9.197	9.536	8.396	1153.17	10.8572	7.37564	3.55893	8.71315	5.66321	3.55711	9.12266	5.83635	3.94436	6.7768	4.94934	3.83888	5.96188	4.69798	3.94386	3.03266	3.08804	2.89759	1.0366	-0.070734	-0.084417	-1.0387	-1.011	-2.8531
WAG3196b	Camponotus	lateralis	Wagner H. C.	1	111.197	48.752	12.416	84.634	33.697	12.965	74.116	30.472	15.407	40.253	25.039	16.639	23.749	17.183	12.519	12.4	13.964	11.928	1021.9	10.545	6.98226	3.52363	9.19967	5.80491	3.60069	8.60906	5.52014	3.92518	6.34453	5.0039	4.07909	4.87329	4.14524	3.53822	3.52136	3.73684	3.45369	0.79844	0.14744	-0.3708	-0.9583	-1.7361	-1.5769
WAG3196c	Camponotus	lateralis	Wagner H. C.	1	108.342	44.605	10.896	67.229	23.544	9.575	75.397	28.222	13.64	46.114	25.895	15.196	39.276	23.171	15.834	10.585	10.602	8.419	1193.83	10.4087	6.6787	3.30091	8.19933	4.85222	3.09435	8.68314	5.31244	3.69324	6.79073	5.08871	3.8982	6.26706	4.81363	3.9792	3.25346	3.25607	2.90155	0.47808	-0.94062	-0.64074	-0.94212	-0.87153	-2.5831
WAG3196d	Camponotus	lateralis	Wagner H. C.	1	102.01	40.899	11.306	58.658	22.841	10.855	57.711	24.431	14.502	30.206	20.764	14.329	26.663	20.7	14.279	12.468	12.084	9.663	1051.14	10.1	6.39523	3.36244	7.65885	4.77923	3.29469	7.59678	4.94277	3.80815	5.496	4.55675	3.78537	5.16362	4.54973	3.77876	3.53101	3.4762	3.10854	0.35843	-0.92094	-0.98454	-1.5353	-1.365	-2.0667
WAG3196e	Camponotus	lateralis	Wagner H. C.	1	94.321	37.77	11.597	55.573	21.152	10.497	60.367	23.094	12.711	42.887	24.409	14.525	28.439	17.802	10.026	10.13	9.934	8.323	1052.75	9.7119	6.14573	3.40544	7.45473	4.59913	3.23991	7.76962	4.80562	3.56525	6.54882	4.94055	3.81117	5.33282	4.21924	3.16639	3.18277	3.15182	2.88496	0.21643	-1.0927	-1.208	-1.1167	-1.8309	-2.7222
WAG3196f	Camponotus	lateralis	Wagner H. C.	1	77.164	32.065	10.921	53.921	23.485	11.587	55.385	23.988	13.767	33.716	23.794	16.418	26.496	20.639	13.738	12.847	13.082	10.554	974.584	8.7843	5.6626	3.30469	7.34309	4.84613	3.40397	7.44211	4.89775	3.71039	5.80655	4.87791	4.05191	5.14743	4.54302	3.70648	3.58427	3.6169	3.24869	-0.25194	-0.87437	-1.1293	-1.1555	-1.417	-1.8056
WAG3196g	Camponotus	lateralis	Wagner H. C.	1	105.35	43.169	13.06	64.011	25.536	11.755	76.021	33.138	17.836	40.488	24.318	16.15	26.897	22.572	20.203	12.857	14.005	10.845	1237.53	10.264	6.57031	3.61386	8.00069	5.05332	3.42856	8.719	5.75656	4.22327	6.36302	4.93133	4.01871	5.18623	4.751	4.49477	3.58567	3.74233	3.29317	0.66483	-0.6051	0.017299	-1.0226	-0.83415	-1.6685
WAG3196h	Camponotus	lateralis	Wagner H. C.	1	104.128	45.994	13.744	77.048	34.068	14.55	76.611	34.756	18.363	47.532	29.262	19.989	33.046	22.323	14.212	14.894	15.276	12.702	995.856	10.2043	6.78189	3.70729	8.7777	5.83678	3.81445	8.75277	5.89542	4.28521	6.89435	5.40944	4.47091	5.74857	4.72472	3.76988	3.85927	3.90845	3.56399	0.80059	0.24997	0.13891	-0.40223	-1.1631	-1.1434
WAG3196i	Camponotus	lateralis	Wagner H. C.	1	90.679	41.237	12.415	38.882	17.858	10.036	29.242	17.04	12.687	24.245	20.661	15.52	22.562	17.66	12.351	15.328	16.797	12.106	962.275	9.52255	6.4216	3.52349	6.23554	4.22587	3.16796	5.40759	4.12795	3.56188	4.92392	4.54544	3.93954	4.74995	4.20238	3.5144	3.9151	4.09841	3.47937	0.364	-1.612	-2.1218	-1.573	-1.7604	-1.0309
WAG3196j	Camponotus	lateralis	Wagner H. C.	1	73.608	28.23	10.845	53.73	24.534	12.929	64.138	28.561	16.029	36.604	22.911	14.784	42.592	27.073	15.284	16.376	19.242	14.366	987.053	8.57951	5.31319	3.29317	7.33008	4.95318	3.59569	8.00862	5.34425	4.00362	6.05012	4.78654	3.845	6.52625	5.20317	3.90948	4.04673	4.38657	3.79025	-0.42998	-0.65951	-0.5358	-1.2729	-0.70911	-0.46228
WAG3218a	Camponotus	lateralis	Wagner H. C.	6	36.239	17.19	5.224	31.948	17.477	7.65	32.382	19.949	11.638	24.578	21.354	13.081	16.041	17.313	10.626	14.29	16.886	10.738	955.152	6.01988	4.14608	2.28561	5.65226	4.18055	2.76586	5.69052	4.46643	3.41145	4.95762	4.62104	3.61677	4.00512	4.16089	3.25975	3.78021	4.10926	3.27689	-2.2673	-2.1483	-2.034	-1.7585	-2.1186	-1.2747
WAG3218b	Camponotus	lateralis	Wagner H. C.	6	61.653	26.716	6.861	44.723	23.046	9.06	43.371	25.416	14.297	26.034	21.632	13.37	15.504	14.819	8.44	10.739	12.498	8.793	1036.82	7.85194	5.16875	2.61935	6.68753	4.80062	3.00998	6.58567	5.04143	3.78114	5.10235	4.65102	3.6565	3.93751	3.84955	2.90517	3.27704	3.53525	2.9653	-1.2075	-1.4216	-1.2329	-1.6846	-2.4729	-2.2951
WAG3218c	Camponotus	lateralis	Wagner H. C.	6	68.159	30.169	7.042	41.228	21.197	8.583	42.511	24.45	13.835	24.142	24.193	16.726	16.275	18.328	10.585	10.797	14.195	10.319	1034.52	8.25585	5.49263	2.65368	6.4209	4.60402	2.92968	6.52005	4.94469	3.71954	4.91345	4.91864	4.08974	4.03423	4.28112	3.25346	3.28588	3.76763	3.21232	-0.97236	-1.639	-1.3447	-1.332	-2.0713	-1.8989
WAG3218d	Camponotus	lateralis	Wagner H. C.	6	43.333	22.74	7.303	32.833	19.499	8.173	26.99	19.082	11.815	19.501	19.194	12.976	13.635	14.238	8.763	11.599	14.337	8.761	961.879	6.58278	4.76865	2.70241	5.73001	4.41577	2.85885	5.19519	4.36829	3.4373	4.41599	4.3811	3.60222	3.69256	3.77333	2.96024	3.40573	3.78642	2.9599	-1.5763	-1.9521	-2.184	-1.9907	-2.5262	-2.0234
WAG3218e	Camponotus	lateralis	Wagner H. C.	6	64.584	30.8	9.086	56.791	28.919	9.713	49.577	29.56	16.319	36.776	26.995	16.5	25.209	23.414	13.398	14.708	17.097	12.093	987.872	8.03642	5.54977	3.0143	7.53598	5.37764	3.11657	7.04109	5.43691	4.03968	6.06432	5.19567	4.06202	5.02086	4.8388	3.66033	3.8351	4.13485	3.4775	-0.70698	-0.88566	-0.72047	-0.96635	-1.3686	-1.0524
WAG3218f	Camponotus	lateralis	Wagner H. C.	6	48.477	21.807	4.9	35.122	18.529	6.12	30.975	19.983	10.729	20.42	21.973	16.408	18.879	20.45	11.88	12.005	14.938	10.542	982.627	6.96254	4.6698	2.21359	5.92638	4.30453	2.47386	5.56552	4.47023	3.27552	4.51885	4.68754	4.05068	4.345	4.52217	3.44674	3.46482	3.86497	3.24684	-1.9239	-2.3004	-2.1834	-1.5419	-1.7849	-1.6843
WAG3218g	Camponotus	lateralis	Wagner H. C.	6	51.42	21.862	6.377	39.812	20.556	9.298	35.013	20.825	13.319	28.321	21.411	13.504	21.118	19.603	12.374	12.933	16.109	11.601	1015.4	7.17077	4.67568	2.52527	6.30968	4.53387	3.04926	5.91718	4.56344	3.64952	5.32175	4.6272	3.67478	4.59543	4.42753	3.51767	3.59625	4.0136	3.40602	-1.6156	-1.584	-1.7264	-1.6275	-1.7136	-1.3533
WAG3218h	Camponotus	lateralis	Wagner H. C.	6	57.797	25.888	7.245	52.643	25.253	8.945	43.474	24.207	13.441	25.639	20.321	12.535	22.644	21.044	12.738	13.57	17.621	13.459	1051.22	7.60243	5.08803	2.69165	7.25555	5.02524	2.99082	6.59348	4.92006	3.6662	5.0635	4.50788	3.54048	4.75857	4.58737	3.56903	3.68375	4.19774	3.66865	-1.2345	-1.2086	-1.3821	-1.8277	-1.5826	-0.93415
WAG3218i	Camponotus	lateralis	Wagner H. C.	6	62.465	26.372	6.043	57.377	26.956	9.32	63.363	35.24	19.365	41.642	29.542	18.857	20.933	20.859	13.127	11.461	14.734	11.457	1068.81	7.90348	5.13537	2.45825	7.57476	5.19192	3.05287	7.96009	5.93633	4.40057	6.45306	5.43526	4.34246	4.57526	4.56717	3.62312	3.38541	3.83849	3.38482	-1.3397	-1.0062	0.047247	-0.58854	-1.6008	-1.6374
WAG3218j	Camponotus	lateralis	Wagner H. C.	6	47.125	23.28	6.925	42.634	22.591	8.559	39.581	25.14	15.197	29.739	25.57	16.08	20.618	21.097	13.223	13.479	18.063	13.608	963.672	6.86477	4.82494	2.63154	6.52947	4.753	2.92558	6.29134	5.01398	3.89833	5.45335	5.05668	4.00999	4.5407	4.59315	3.63634	3.67138	4.25006	3.6889	-1.5488	-1.5579	-1.2205	-1.2034	-1.5914	-0.88342
WAG3226a	Camponotus	lateralis	Wagner H. C.	6	98.26	47.622	10.69	23.527	16.333	7.987	36.645	26.279	16.614	23.114	24.58	17.286	21.191	20.896	12.109	13.083	16.844	13.13	1120.11	9.91262	6.90087	3.26956	4.85046	4.04141	2.82613	6.05351	5.1263	4.07603	4.8077	4.95782	4.15764	4.60337	4.57121	3.4798	3.61704	4.10414	3.62353	0.41145	-2.3496	-1.0813	-1.2963	-1.6828	-1.0864
WAG3226b	Camponotus	lateralis	Wagner H. C.	6	86.431	39.047	7.4	57.865	26.022	6.339	67.06	32.662	11.674	42.16	27.467	14.682	37.979	24.857	11.28	9.567	12.508	9.111	1016.35	9.29683	6.24876	2.72029	7.6069	5.10118	2.51774	8.18902	5.71507	3.41672	6.49307	5.2409	3.83171	6.16271	4.98568	3.35857	3.09306	3.53667	3.01844	-0.41147	-1.5267	-0.84025	-1.0033	-1.2253	-2.3612
WAG3226c	Camponotus	lateralis	Wagner H. C.	6	79.951	33.524	6.346	33.519	16.271	6.143	43.889	23.764	10.913	26.669	22.425	14.403	22.92	18.264	10.144	7.879	8.743	6.962	1057.43	8.94153	5.78999	2.51913	5.78956	4.03373	2.47851	6.62488	4.87483	3.30348	5.1642	4.7355	3.79513	4.78748	4.27364	3.18496	2.80696	2.95686	2.63856	-0.81916	-2.4352	-1.7079	-1.5424	-1.9328	-3.3116
WAG3226d	Camponotus	lateralis	Wagner H. C.	6	60.516	29.123	8.117	37.381	21.72	8.624	39.261	26.067	14.921	33.511	28.164	18.237	22.366	21.908	13.55	10.993	14.021	10.956	984.542	7.7792	5.39657	2.84903	6.114	4.66047	2.93666	6.26586	5.10559	3.86277	5.78887	5.30698	4.27048	4.72927	4.6806	3.68103	3.31557	3.74446	3.30998	-0.95678	-1.6886	-1.2192	-0.84824	-1.485	-1.8169
WAG3226e	Camponotus	lateralis	Wagner H. C.	6	70.258	33.207	7.612	73.221	38.906	12.979	75.455	42.369	20	61.339	43.184	24.776	55.907	41.791	22.089	14.077	18.847	14.649	994.053	8.382	5.76255	2.75899	8.55693	6.23747	3.60264	8.68648	6.50915	4.47214	7.83192	6.57145	4.97755	7.4771	6.4646	4.69989	3.75193	4.34131	3.8274	-0.76284	0.15311	0.54416	0.61159	0.48488	-0.64603
WAG3226f	Camponotus	lateralis	Wagner H. C.	6	75.099	35.974	8.788	57.952	30.575	10.41	66.629	36.654	15.484	49.491	35.859	20.677	31.501	24.207	12.707	13.865	18.443	14.336	972.809	8.66597	5.99783	2.96446	7.61262	5.52947	3.22645	8.16266	6.05425	3.93497	7.03498	5.98824	4.5472	5.61258	4.92006	3.56469	3.72357	4.29453	3.78629	-0.44532	-0.70631	-0.25339	-0.09801	-1.2541	-0.73472
WAG3226g	Camponotus	lateralis	Wagner H. C.	6	61.799	28.741	6.64	51.095	23.925	6.579	60.04	30.65	11.581	48.032	32.868	18.334	35.29	25.503	12.845	13.932	17.819	13.928	947.957	7.86123	5.36106	2.57682	7.14808	4.89132	2.56496	7.74855	5.53624	3.40309	6.93051	5.73306	4.28182	5.94054	5.05005	3.58399	3.73256	4.22126	3.73202	-1.1742	-1.6804	-1.0442	-0.40198	-1.114	-0.83263
WAG3226h	Camponotus	lateralis	Wagner H. C.	6	69.363	32.654	7.771	68.764	35.144	10.855	64.426	37.497	18.62	46.932	36.033	22.144	57.069	41.475	21.946	14.828	19.935	15.982	938.033	8.32845	5.71437	2.78765	8.29241	5.92824	3.29469	8.02658	6.12348	4.31509	6.85069	6.00275	4.70574	7.5544	6.44011	4.68466	3.85071	4.46486	3.99775	-0.76841	-0.31727	0.070029	-0.028386	0.48523	-0.34532
WAG3226i	Camponotus	lateralis	Wagner H. C.	6	83.272	41.141	12.323	29.612	16.423	6.982	48.935	26.565	13.07	34.312	23.701	13.602	25.823	20.177	12.081	14.378	18.855	15.217	1024.76	9.12535	6.41413	3.51041	5.44169	4.05253	2.64235	6.99536	5.15412	3.61525	5.85764	4.86837	3.68809	5.08163	4.49188	3.47577	3.79183	4.34223	3.9009	0.25683	-2.365	-1.221	-1.397	-1.5973	-0.55922
WAG3226j	Camponotus	lateralis	Wagner H. C.	6	91.623	47.776	16.505	59.003	32.152	12.446	62.372	39.421	24.096	48.161	35.531	23.366	29.167	25.128	14.873	16.154	21.653	16.911	1030.37	9.57199	6.91202	4.06263	7.68134	5.67027	3.52789	7.89759	6.27861	4.90877	6.93981	5.96079	4.83384	5.40065	5.01278	3.85655	4.0192	4.65328	4.1123	0.9892	-0.3565	0.61716	0.065745	-1.088	0.0019841
WAG3230a	Camponotus	lateralis	Wagner H. C.	6	46.739	23.84	7.944	89.228	48.421	13.54	72.732	43.077	18.767	74.008	45.436	20.764	61.262	36.483	12.349	22.555	26.892	20.282	1007.52	6.83659	4.88262	2.81851	9.44606	6.95852	3.67967	8.52831	6.56331	4.33209	8.60279	6.74062	4.55675	7.827	6.04012	3.51411	4.74921	5.18575	4.50355	-1.3814	0.7276	0.40385	0.57352	-0.33277	1.1947
WAG3230b	Camponotus	lateralis	Wagner H. C.	6	58.254	27.03	9.444	84.052	43.072	13.632	73.597	42.474	22.332	79.286	49.429	26.238	66.724	42.556	19.108	16.449	20.987	16.021	1117.09	7.63243	5.19904	3.07311	9.16799	6.56293	3.69215	8.57887	6.51721	4.72567	8.90427	7.03058	5.1223	8.16848	6.5235	4.37127	4.05574	4.58116	4.00262	-0.8745	0.51609	0.73926	1.1452	0.46863	-0.12486
WAG3230c	Camponotus	lateralis	Wagner H. C.	6	52.842	24.267	6.996	101.267	56.249	17.689	75.64	44.884	22.419	78.312	48.631	23.392	68.215	43.989	19.103	21.255	24.437	17.373	1042.84	7.26925	4.92615	2.645	10.0632	7.49993	4.20583	8.69713	6.69955	4.73487	8.84941	6.97359	4.83653	8.25924	6.63242	4.3707	4.61031	4.94338	4.16809	-1.4074	1.5782	0.85584	0.91372	0.53045	0.63709
WAG3230d	Camponotus	lateralis	Wagner H. C.	6	63.865	28.329	7.873	86.725	46.091	14.286	58.225	35.725	17.764	63.53	39.794	19.764	57.785	36.417	15.16	18.878	21.718	15.923	957.295	7.99156	5.3225	2.80589	9.31263	6.78904	3.77968	7.63053	5.97704	4.21474	7.97057	6.30825	4.44567	7.60164	6.03465	3.89358	4.34488	4.66026	3.99036	-0.96771	0.72069	-0.18374	0.18048	-0.15071	0.10305
WAG3230e	Camponotus	lateralis	Wagner H. C.	6	49.172	22.525	7.175	89.735	47.73	14.809	66.386	37.189	16.766	73.667	43.642	19.643	79.138	47.938	18.923	20.594	25.17	19.106	1118.17	7.01227	4.74605	2.67862	9.47286	6.90869	3.84825	8.14776	6.09828	4.09463	8.58295	6.60621	4.43204	8.89595	6.92373	4.35006	4.53806	5.01697	4.37104	-1.5023	0.8707	-0.10005	0.43236	0.78025	0.82181
WAG3230f	Camponotus	lateralis	Wagner H. C.	6	58.461	28.052	8.536	83.6	44.602	12.85	70.594	40.214	16.447	74.079	43.179	18.56	82.723	49.263	16.937	27.404	28.374	19.722	1036.6	7.64598	5.29641	2.92164	9.1433	6.67847	3.58469	8.40202	6.34145	4.05549	8.60692	6.57107	4.30813	9.09522	7.01876	4.11546	5.23488	5.32673	4.44095	-0.96279	0.45525	0.036273	0.33972	0.716	1.5486
WAG3230g	Camponotus	lateralis	Wagner H. C.	6	52.811	25.563	9.157	83.502	43.941	13.582	61.502	34.757	16.898	65.174	41.482	21.242	72.117	46.274	19.995	21.464	25.67	19.295	1008.73	7.26712	5.05599	3.02605	9.13794	6.6288	3.68538	7.84232	5.89551	4.11072	8.07304	6.44065	4.6089	8.49217	6.8025	4.47158	4.63293	5.06656	4.39261	-1.0488	0.52762	-0.25275	0.36754	0.7135	0.93672
WAG3230h	Camponotus	lateralis	Wagner H. C.	6	40.993	20.877	7.123	66.271	36.97	12.189	58.369	33.197	13.329	53.532	33.776	15.824	52.806	32.254	12.669	21.135	26.018	19.583	1013.78	6.40258	4.56914	2.66889	8.1407	6.0803	3.49127	7.63996	5.76168	3.65089	7.31656	5.81171	3.97794	7.26677	5.67926	3.55935	4.59728	5.10078	4.42527	-1.7151	-0.11574	-0.76208	-0.48743	-0.57384	0.96948
WAG3230i	Camponotus	lateralis	Wagner H. C.	6	78.631	35.538	7.742	100.07	54.983	15.046	94.744	52.67	18.713	97.173	59.209	23.753	110.505	72.311	28.481	28.505	30.09	22.449	965.601	8.86741	5.96138	2.78244	10.0035	7.41505	3.87892	9.73365	7.25741	4.32585	9.85764	7.69474	4.8737	10.5121	8.50359	5.33676	5.33901	5.48544	4.73804	-0.56045	1.2288	1.0111	1.4561	2.3778	1.9868
WAG3230j	Camponotus	lateralis	Wagner H. C.	6	45.975	21.311	8.465	79.441	41.065	13.842	67.132	36.143	17.272	64.477	37.955	19.057	32.592	24.284	13.667	17.064	18.744	14.35	1207.34	6.78049	4.61638	2.90947	8.91297	6.4082	3.72048	8.19341	6.0119	4.15596	8.02976	6.16076	4.36543	5.70894	4.92788	3.69689	4.13086	4.32943	3.78814	-1.4111	0.41792	-0.071433	0.084286	-1.1443	-0.45791
WAG3230k	Camponotus	lateralis	Wagner H. C.	6	48.947	21.824	6.642	86.873	45.597	13.833	60.689	33.097	14.866	62.481	36.854	16.34	72.388	44.269	18.333	20.629	24.14	18.228	1075.17	6.99621	4.67162	2.57721	9.32057	6.75256	3.71927	7.79031	5.753	3.85565	7.90449	6.07075	4.04228	8.50811	6.6535	4.28171	4.54192	4.91325	4.26943	-1.6153	0.65291	-0.54836	-0.20248	0.54303	0.65696
WAG3234a	Camponotus	lateralis	Wagner H. C.	6	68.081	32.239	9.225	85.387	45.651	14.659	71.472	39.232	16.314	73.168	44.403	20.258	75.195	44.563	15.975	21.605	24.321	16.515	937.692	8.25112	5.67794	3.03727	9.24051	6.75655	3.82871	8.45411	6.26355	4.03906	8.55383	6.66356	4.50089	8.67151	6.67555	3.99687	4.64812	4.93163	4.06387	-0.59324	0.73511	0.0026895	0.49418	0.41155	0.56318
WAG3234b	Camponotus	lateralis	Wagner H. C.	6	39.158	20.857	7.366	34.166	25.494	13.636	32.627	25.342	17.675	51.615	36.797	21.689	56.401	42.673	21.752	26.351	30.614	19.998	977.451	6.25764	4.56695	2.71404	5.84517	5.04916	3.6927	5.712	5.03408	4.20416	7.18436	6.06605	4.65715	7.51006	6.53246	4.6639	5.13332	5.53299	4.47191	-1.7129	-0.9094	-1.0994	0.043316	0.49516	1.6754
WAG3234c	Camponotus	lateralis	Wagner H. C.	6	25.302	14.561	6.806	37.13	22.194	9.863	35.192	24.665	14.979	45.101	32.709	19.759	52.307	34.242	17.15	25.834	25.876	15.812	955.163	5.03011	3.81589	2.60883	6.09344	4.71105	3.14054	5.93228	4.96639	3.87027	6.71573	5.71918	4.44511	7.23236	5.85167	4.14126	5.08272	5.08685	3.97643	-2.3479	-1.4862	-1.3598	-0.34719	-0.15213	0.87632
WAG3234d	Camponotus	lateralis	Wagner H. C.	6	73.27	38.016	13.943	91.114	50.82	18.237	80.642	48.805	25.793	90.594	58.254	28.455	80.814	52.669	23.64	27.973	34.621	26.353	898.691	8.55979	6.16571	3.73403	9.54537	7.12881	4.27048	8.98009	6.98606	5.07868	9.51809	7.63243	5.33432	8.98966	7.25734	4.8621	5.28895	5.88396	5.13352	0.22232	1.3635	1.3505	1.6669	1.2484	2.603
WAG3234e	Camponotus	lateralis	Wagner H. C.	6	49.154	22.368	7.388	77.342	39.366	12.659	57.615	33.677	17.453	72.11	43.684	21.486	93.309	54.98	17.82	26.614	29.454	21.149	953.737	7.01099	4.72948	2.71809	8.79443	6.27423	3.55795	7.59045	5.80319	4.17768	8.49176	6.60939	4.6353	9.65966	7.41485	4.22137	5.15888	5.42715	4.5988	-1.4757	0.18626	-0.30026	0.5512	1.0663	1.7142
WAG3234f	Camponotus	lateralis	Wagner H. C.	6	40.054	19.349	7.434	73.008	38.725	14.543	58.629	33.728	17.118	68.267	42.463	22.345	95.234	55.941	18.118	14.598	16.747	12.236	1019.99	6.32882	4.39875	2.72654	8.54447	6.22294	3.81353	7.65696	5.80758	4.13739	8.26238	6.51636	4.72705	9.75879	7.47937	4.25652	3.82073	4.09231	3.498	-1.7436	0.33891	-0.31582	0.52347	1.1364	-1.0774
WAG3234g	Camponotus	lateralis	Wagner H. C.	6	29.601	16.256	6.639	58.234	32.424	13.458	54.331	31.288	16.385	68.363	45.321	25.636	70.861	44.417	18.368	20.319	24.865	18.792	942.163	5.44068	4.03187	2.57663	7.63112	5.69421	3.66851	7.37096	5.59357	4.04784	8.26819	6.73209	5.0632	8.4179	6.66461	4.28579	4.50766	4.98648	4.33497	-2.2032	-0.23027	-0.55985	0.83727	0.52759	0.74895
WAG3234h	Camponotus	lateralis	Wagner H. C.	6	48.024	23.818	8.475	69.135	35.475	11.643	57.439	33.573	17.004	76.593	47.749	23.506	75.158	46.073	16.959	18.05	22.554	16.586	991.472	6.92994	4.88037	2.91119	8.31475	5.95609	3.41218	7.57885	5.79422	4.12359	8.75174	6.91007	4.8483	8.66937	6.78771	4.11813	4.24853	4.74911	4.07259	-1.2836	-0.19248	-0.35408	0.87414	0.52863	0.1836
WAG3234i	Camponotus	lateralis	Wagner H. C.	6	55.563	28.124	10.808	76.656	43.274	16.235	65.036	40.77	23.072	74.967	48.514	26.253	67.897	42.427	18.229	22.204	26.442	19.712	955.662	7.45406	5.30321	3.28755	8.75534	6.5783	4.02927	8.06449	6.38514	4.80333	8.65835	6.9652	5.12377	8.23996	6.5136	4.26954	4.71211	5.14218	4.43982	-0.70387	0.72842	0.61489	1.0617	0.41837	1.0842
WAG3234j	Camponotus	lateralis	Wagner H. C.	6	37.156	18.714	7.753	49.565	27.317	10.589	57.358	34.733	18.656	61.911	40.431	22.331	67.09	39.701	16.302	26.341	25.178	17.095	1021.6	6.09557	4.32597	2.78442	7.04024	5.22657	3.25407	7.57351	5.89347	4.31926	7.86835	6.35854	4.72557	8.19085	6.30087	4.03757	5.13235	5.01777	4.13461	-1.776	-0.94271	-0.14352	0.36707	0.18204	0.98511
WAG3234k	Camponotus	lateralis	Wagner H. C.	6	74.677	40.4	14.266	36.18	24.8	13.007	41.143	28.148	15.98	44.508	36.767	26.731	37.218	27.593	16.737	31.788	28.525	20.12	988.085	8.64159	6.3561	3.77704	6.01498	4.97996	3.60652	6.41428	5.30547	3.9975	6.67143	6.06358	5.1702	6.10066	5.2529	4.09109	5.63808	5.34088	4.48553	0.3426	-0.97254	-0.97826	0.27041	-0.68059	1.8425
WAG3234l	Camponotus	lateralis	Wagner H. C.	6	115.519	56.877	14.864	29.634	20.197	11.789	23.537	17.153	12.041	22.78	21.531	17.968	33.334	23.719	14.977	21.988	22.901	16.493	1144.35	10.748	7.54168	3.85539	5.44371	4.49411	3.43351	4.85149	4.14162	3.47001	4.77284	4.64015	4.23887	5.77356	4.87022	3.87001	4.68914	4.7855	4.06116	1.3125	-1.4643	-2.3425	-1.3682	-1.0405	0.47069
WAG3234m	Camponotus	lateralis	Wagner H. C.	6	128.258	67.085	15.943	39.792	23.851	12.403	28.986	19.735	12.722	36.383	27.519	20.032	48.639	34.763	20.259	25.044	24.363	17.406	1098.49	11.3251	8.19054	3.99287	6.30809	4.88375	3.52179	5.38386	4.44241	3.56679	6.03183	5.24586	4.47571	6.97417	5.89602	4.501	5.0044	4.93589	4.17205	1.7854	-1.0135	-1.9903	-0.6707	0.02772	0.87424
WAG3234n	Camponotus	lateralis	Wagner H. C.	6	141.612	80.535	18.779	54.881	31.673	13.126	47.834	28.058	12.471	29.729	23.57	16.572	45.916	34.175	19.81	28.167	25.712	17.139	1117.83	11.9001	8.97413	4.33347	7.40817	5.62788	3.62298	6.91621	5.29698	3.53143	5.45243	4.85489	4.07087	6.77613	5.84594	4.45084	5.30726	5.0707	4.13993	2.4718	-0.35437	-1.254	-1.2375	-0.070777	1.1377
WAG3234o	Camponotus	lateralis	Wagner H. C.	6	116.783	57.169	14.193	25.199	18.363	11.562	21.385	16.78	12.545	20.762	18.584	14.452	29.571	21.44	13.979	22.502	22.397	15.706	1137.04	10.8066	7.56102	3.76736	5.01986	4.28521	3.40029	4.62439	4.09634	3.54189	4.55653	4.31092	3.80158	5.43792	4.63033	3.73885	4.74363	4.73255	3.96308	1.2604	-1.6829	-2.3592	-1.8456	-1.2934	0.37963
WAG3234p	Camponotus	lateralis	Wagner H. C.	6	123.645	60.385	15.217	31.389	19.35	11.241	34.82	19.34	11.791	30.45	25.345	19.415	33.69	27.682	17.769	20.237	20.64	15.612	1158.35	11.1196	7.77078	3.9009	5.60259	4.39886	3.35276	5.90085	4.39773	3.4338	5.51815	5.03438	4.40625	5.80431	5.26137	4.21533	4.49856	4.54313	3.9512	1.5166	-1.5353	-1.9883	-0.92322	-0.67174	0.071295
WAG3234q	Camponotus	lateralis	Wagner H. C.	6	111.699	50.615	14.771	35.257	23.174	14.697	32.466	20.345	15.255	28.309	23.424	18.124	23.837	19.796	12.661	23.386	22.161	16.241	1156.78	10.5688	7.11442	3.84331	5.93776	4.81394	3.83367	5.69789	4.51054	3.90576	5.32062	4.83983	4.25723	4.88232	4.44927	3.55823	4.83591	4.70755	4.03001	1.1133	-0.84658	-1.5843	-1.147	-1.6098	0.47235
WAG3234r	Camponotus	lateralis	Wagner H. C.	6	122.17	64.119	17.355	27.343	18.47	10.764	30.403	19.986	12.174	30.557	24.318	18.11	36.936	26.608	15.22	36.828	30.477	20.204	1092.8	11.0531	8.00743	4.16593	5.22905	4.29767	3.28085	5.51389	4.47057	3.48913	5.52784	4.93133	4.25558	6.0775	5.15829	3.90128	6.06861	5.5206	4.49489	1.801	-1.7353	-2.0115	-1.0633	-0.84065	2.2539
WAG3234s	Camponotus	lateralis	Wagner H. C.	6	111.544	56.071	17.189	36.727	27.098	16.858	30.625	22.592	15.848	31.667	27.586	22.332	33.441	27.968	17.667	22.407	23.061	17.376	1157.3	10.5614	7.48806	4.14596	6.06028	5.20557	4.10585	5.53399	4.7531	3.98095	5.62734	5.25224	4.72567	5.78282	5.28848	4.20321	4.7336	4.80219	4.16845	1.4898	-0.4134	-1.4593	-0.59491	-0.67469	0.60113
WAG3234t	Camponotus	lateralis	Wagner H. C.	6	129.457	66.157	17.938	25.338	18.639	12.243	26.195	19.054	14.329	26.573	25.198	22.179	29.777	25.539	16.948	27.241	27.452	20.896	1197.94	11.3779	8.1337	4.23533	5.03369	4.31729	3.499	5.11811	4.36509	3.78537	5.1549	5.01976	4.70946	5.45683	5.05361	4.11679	5.21929	5.23947	4.57121	1.9784	-1.576	-1.9035	-0.80861	-0.89518	1.5799
KRA3a	Crematogaster	schmidti	Kraker F.	11	106.311	50.412	14.428	102.851	53.05	17.487	101.872	54.096	20.954	112.306	63.457	26.154	119.336	67.584	34.624	30.592	26.689	19.401	978.243	10.3107	7.10014	3.79842	10.1415	7.28354	4.18175	10.0932	7.355	4.57755	10.5975	7.96599	5.1141	10.9241	8.22095	5.88422	5.531	5.16614	4.40466	1.0104	1.4924	1.3658	1.9038	2.7202	1.5716
KRA3b	Crematogaster	schmidti	Kraker F.	11	102.947	49.513	13.92	92.447	45.996	16.187	83.512	41.941	19.262	109.376	63.482	26.983	99.22	55.997	22.873	26.356	26.103	20.745	930.777	10.1463	7.03655	3.73095	9.61494	6.78204	4.02331	9.13849	6.47619	4.38885	10.4583	7.96756	5.19452	9.96092	7.48311	4.78257	5.13381	5.10911	4.55467	0.89399	1.0194	0.57715	1.9258	1.519	1.4112
KRA3c	Crematogaster	schmidti	Kraker F.	11	115.202	113.537	82.674	96.987	50.297	18.213	116.967	64.788	24.029	123.998	79.742	40.322	134.744	82.856	33.061	29.41	29.383	23.338	1067.53	10.7332	10.6554	9.09252	9.8482	7.09204	4.26767	10.8151	8.0491	4.90194	11.1354	8.92984	6.34996	11.6079	9.10253	5.74987	5.4231	5.42061	4.83094	6.7011	1.4235	2.1325	3.2476	3.1263	2.065
KRA3d	Crematogaster	schmidti	Kraker F.	11	108.948	51.981	14.057	89.35	43.773	15.46	94.903	46.948	18.278	111.06	62.055	26.608	109.864	60.069	21.786	28.613	25.478	19.582	1020.01	10.4378	7.20979	3.74927	9.45251	6.61612	3.93192	9.74182	6.85186	4.27528	10.5385	7.8775	5.15829	10.4816	7.75042	4.66755	5.34911	5.04757	4.42516	1.0375	0.82992	0.79721	1.8866	1.6721	1.3848
KRA3e	Crematogaster	schmidti	Kraker F.	11	98.932	45.297	16.087	102.563	53.009	19.266	101.804	51.509	21.659	118.67	68.191	30.793	110.129	61.541	25.695	28.588	27.791	22.129	974.092	9.94646	6.7303	4.01086	10.1273	7.28073	4.38931	10.0898	7.17698	4.65392	10.8936	8.25778	5.54914	10.4942	7.84481	5.06902	5.34677	5.27172	4.70415	0.97242	1.6792	1.3557	2.385	1.9629	1.7946
KRA3f	Crematogaster	schmidti	Kraker F.	11	101.434	46.651	13.246	66.186	31.298	12.357	73.84	36.93	15.538	101.602	55.468	21.91	102.217	56.195	22.149	29.382	29.331	24.105	960.469	10.0714	6.83015	3.63951	8.13548	5.59446	3.51525	8.59302	6.07701	3.94183	10.0798	7.44768	4.68081	10.1102	7.49633	4.70627	5.42052	5.41581	4.90968	0.72988	-0.28228	-0.12423	1.2847	1.5123	2.1259
KRA3g	Crematogaster	schmidti	Kraker F.	11	99.398	45.294	14.05	95.08	47.917	16.554	93.873	46.093	17.743	113.076	64.979	28.445	127.637	73.387	30.479	31.77	28.164	21.363	948.005	9.96985	6.73008	3.74833	9.7509	6.92221	4.06866	9.68881	6.78918	4.21224	10.6337	8.06096	5.33339	11.2977	8.56662	5.52078	5.63649	5.30698	4.62201	0.76126	1.1497	0.7019	2.0992	2.7093	1.9296
KRA3h	Crematogaster	schmidti	Kraker F.	11	99.702	46.949	13.762	92.058	45.07	14.278	99.655	50.337	17.14	116.084	66.379	25.497	102.473	53.739	22.2	20.823	18.719	14.479	1027.31	9.98509	6.85193	3.70972	9.59469	6.71342	3.77862	9.98274	7.09486	4.14005	10.7742	8.14733	5.04946	10.1229	7.33069	4.71169	4.56322	4.32655	3.80513	0.77491	0.76205	0.84653	1.9705	1.4581	-0.18288
KRA3i	Crematogaster	schmidti	Kraker F.	11	67.183	31.081	13.527	67.295	34.903	15.782	73.547	38.865	20.61	92.173	51.105	26.071	100.685	56.092	27.056	28.652	24.548	18.591	984.562	8.19652	5.57503	3.67791	8.20335	5.90788	3.97266	8.57595	6.23418	4.53982	9.60068	7.14878	5.10598	10.0342	7.48946	5.20154	5.35276	4.95459	4.31173	-0.11294	0.27776	0.45704	1.3482	1.8034	1.2184
KRA3j	Crematogaster	schmidti	Kraker F.	11	90.912	40.784	12.224	87.628	43.374	15.746	85.697	42.46	18.715	105.861	59.751	25.935	120.056	68.088	30.181	27.821	24.862	19.011	1008.5	9.53478	6.38624	3.49628	9.36098	6.58589	3.96812	9.25727	6.51613	4.32608	10.2889	7.72988	5.09264	10.957	8.25155	5.49372	5.27456	4.98618	4.36016	0.33228	0.82846	0.57096	1.7251	2.4932	1.2364
KRA6a	Crematogaster	schmidti	Kraker F.	11	108.719	49.498	15.426	99.983	49.779	16.705	108.791	56.52	22.755	124.289	71.309	34.352	110.573	59.192	23.157	22.786	21.594	17.717	1045.62	10.4268	7.03548	3.92759	9.99915	7.05542	4.08718	10.4303	7.51798	4.77022	11.1485	8.44447	5.86106	10.5154	7.69363	4.81217	4.77347	4.64693	4.20916	1.1221	1.2811	1.6912	2.732	1.7507	0.53726
KRA6b	Crematogaster	schmidti	Kraker F.	11	81.153	35.534	13.453	69.429	34.458	15.82	76.884	38.138	20.102	102.372	56.624	28.509	94.561	50.089	21.774	25.618	26.277	21.846	989.243	9.0085	5.96104	3.66783	8.33241	5.87009	3.97744	8.76835	6.1756	4.48353	10.1179	7.52489	5.33938	9.72425	7.07736	4.66626	5.06142	5.12611	4.67397	0.20328	0.30031	0.43408	1.7762	1.2388	1.4809
KRA6c	Crematogaster	schmidti	Kraker F.	11	124.943	64.891	21.504	115.968	61.576	20.304	115.953	61.374	24.757	136.046	79.84	37.153	120.241	66.802	30.759	27.508	26.561	21.067	962.371	11.1778	8.0555	4.63724	10.7688	7.84704	4.506	10.7681	7.83416	4.97564	11.6639	8.93532	6.09533	10.9654	8.17325	5.54608	5.24481	5.15374	4.58988	2.2358	2.1678	2.0929	3.2033	2.4996	1.5435
KRA6d	Crematogaster	schmidti	Kraker F.	11	101.174	46.476	15.058	94.849	45.952	15.291	96.297	45.559	18.314	125.537	71.431	28.766	117.862	66.416	24.939	26.039	24.327	19.624	961.799	10.0585	6.81733	3.88046	9.73905	6.77879	3.91037	9.8131	6.74974	4.27949	11.2043	8.45169	5.36339	10.8564	8.1496	4.9939	5.10284	4.93224	4.4299	0.92123	0.94539	0.77633	2.4058	2.1161	1.1481
KRA6e	Crematogaster	schmidti	Kraker F.	11	105.734	47.938	15.794	88.513	42.483	15.325	89.693	42.318	19.603	109.824	57.154	24.961	108.039	57.181	23.947	25.917	25.993	20.922	1049.82	10.2827	6.92373	3.97417	9.40813	6.5179	3.91472	9.47064	6.50523	4.42753	10.4797	7.56003	4.9961	10.3942	7.56181	4.89357	5.09087	5.09833	4.57406	1.0881	0.76492	0.71069	1.6414	1.724	1.3929
KRA6f	Crematogaster	schmidti	Kraker F.	11	106.398	51.491	17.107	95.428	48.559	18.4	107.807	55.599	24.298	126.349	74.072	32.621	118.566	64.633	27.598	21.263	20.615	17.116	997.643	10.3149	7.17572	4.13606	9.76873	6.96843	4.28952	10.383	7.45647	4.9293	11.2405	8.60651	5.71148	10.8888	8.03947	5.25338	4.61118	4.54037	4.13715	1.316	1.3758	1.7907	2.7124	2.2472	0.29402
KRA6g	Crematogaster	schmidti	Kraker F.	11	115.81	56.963	16.941	103.496	51.331	17.709	98.345	48.619	20.217	115.747	65.313	29.46	132.39	75.186	25.828	27.202	26.303	21.722	1179.51	10.7615	7.54738	4.11594	10.1733	7.16457	4.20821	9.9169	6.97273	4.49633	10.7586	8.08165	5.42771	11.5061	8.67099	5.08213	5.21555	5.12865	4.66069	1.5327	1.479	1.0866	2.2024	2.5221	1.5655
KRA6h	Crematogaster	schmidti	Kraker F.	11	122.494	65.19	23.147	114.169	61.526	23.584	112.059	63.074	30.65	121.136	73.097	40.143	105.822	60.914	29.7	31.273	28.376	22.393	888.077	11.0677	8.07403	4.81113	10.685	7.84385	4.85634	10.5858	7.94191	5.53624	11.0062	8.54968	6.33585	10.287	7.80474	5.44977	5.59223	5.32691	4.73212	2.3597	2.4686	2.5771	3.0636	2.1375	2.011
KRA6i	Crematogaster	schmidti	Kraker F.	11	114.694	54.873	15.585	85.746	41.159	15.747	92.974	45.772	19.731	121.235	67.158	29.506	128.157	74.189	34.045	25.974	26.702	22.513	1019.87	10.7095	7.40763	3.94778	9.25991	6.41553	3.96825	9.6423	6.7655	4.44196	11.0107	8.195	5.43194	11.3206	8.6133	5.83481	5.09647	5.1674	4.74479	1.3336	0.73726	0.87898	2.3094	2.9301	1.5943
KRA6j	Crematogaster	schmidti	Kraker F.	11	79.06	37.164	13.936	85.901	41.706	14.698	67.724	36.122	19.462	90.926	50.224	24.252	111.449	63.776	25.981	29.096	29.686	24.893	942.53	8.89157	6.09623	3.7331	9.26828	6.45802	3.8338	8.22946	6.01016	4.41158	9.53551	7.08689	4.92463	10.5569	7.98599	5.09716	5.39407	5.44849	4.98929	0.27601	0.63173	0.15921	1.1842	2.0478	2.2025
KRA8a	Crematogaster	schmidti	Kraker F.	11	117.272	58.081	21.459	67.305	31.165	14.479	92.712	46.144	19.653	117.747	65.369	25.433	163.226	95.843	35.747	24.988	26.613	22.061	980.9	10.8292	7.62109	4.63239	8.20396	5.58256	3.80513	9.62871	6.79294	4.43317	10.8511	8.08511	5.04311	12.776	9.78994	5.97888	4.9988	5.15878	4.69691	2.0001	-0.0020874	0.87941	1.9616	3.809	1.4879
KRA8b	Crematogaster	schmidti	Kraker F.	11	103.879	50.59	12.36	104.121	56.536	17.177	116.906	66.611	20.861	126.758	76.696	25.581	128.609	78.418	28.88	27.194	26.925	20.583	933.486	10.1921	7.11266	3.51568	10.204	7.51904	4.14451	10.8123	8.16156	4.56738	11.2587	8.75763	5.05777	11.3406	8.85539	5.37401	5.21479	5.18893	4.53685	0.75338	1.5647	1.8891	2.3237	2.7332	1.5084
KRA9a	Crematogaster	schmidti	Kraker F.	11	63.141	25.017	9.562	71.939	33.64	12.539	62.25	30.235	14.99	102.439	53.724	19.559	120.493	68.198	25.288	19.96	20.345	16.553	1098.3	7.94613	5.0017	3.09225	8.48169	5.8	3.54105	7.88987	5.49864	3.87169	10.1212	7.32967	4.42256	10.9769	8.25821	5.02872	4.46766	4.51054	4.06854	-0.85249	-0.091475	-0.61612	1.0727	2.2074	0.1255
KRA9b	Crematogaster	schmidti	Kraker F.	11	100.494	43.784	12.682	77.189	35.564	13.166	96.592	46.325	17.581	122.526	67.519	23.398	113.542	59.544	21.918	22.804	22.612	18.022	1026.09	10.0247	6.61695	3.56118	8.78573	5.96356	3.6285	9.82812	6.80625	4.19297	11.0691	8.21699	4.83715	10.6556	7.71648	4.68167	4.77535	4.75521	4.24523	0.58088	0.12934	0.72918	1.9225	1.7111	0.65407
KRA9c	Crematogaster	schmidti	Kraker F.	11	113.442	56.916	13.659	123.712	69.109	18.851	115.703	64.971	20.813	120.872	69.653	25.859	112.473	65.837	28.491	19.96	20.345	16.553	947.506	10.6509	7.54427	3.69581	11.1226	8.31318	4.34177	10.7565	8.06046	4.56213	10.9942	8.34584	5.08517	10.6053	8.114	5.3377	4.46766	4.51054	4.06854	1.1588	2.2858	1.8269	2.1233	2.2583	0.1255
KRA9d	Crematogaster	schmidti	Kraker F.	11	112.526	55.256	15.585	124.617	69.137	21.247	116.934	64.665	24.002	128.642	75.903	31.997	126.152	75.812	31.931	31.278	31.87	25.963	957.894	10.6078	7.43344	3.94778	11.1632	8.31487	4.60945	10.8136	8.04146	4.89918	11.342	8.71223	5.65659	11.2317	8.70701	5.65075	5.59267	5.64535	5.09539	1.3184	2.5436	2.1265	2.7391	2.8266	2.5677
KRA9e	Crematogaster	schmidti	Kraker F.	11	121.17	62.304	19.53	128.265	73.601	23.86	111.572	59.124	25.254	125.789	75.98	34.188	129.879	81.365	36.418	34.296	30.36	24.764	988.907	11.0077	7.89329	4.41928	11.3254	8.5791	4.88467	10.5628	7.68921	5.02534	11.2156	8.71665	5.84705	11.3964	9.02025	6.03473	5.85628	5.50999	4.97634	1.9601	2.9406	2.0203	2.841	3.224	2.5212
KRA9f	Crematogaster	schmidti	Kraker F.	11	103.956	47.569	12.907	94.409	44.975	15.63	86.716	39.265	17.357	104.373	53.05	20.308	122.364	66.046	26.355	32.502	30.369	24.542	957.587	10.1959	6.89703	3.59263	9.71643	6.70634	3.95348	9.31214	6.26618	4.16617	10.2163	7.28354	4.50644	11.0618	8.12687	5.13371	5.70105	5.51081	4.95399	0.74359	0.95149	0.34055	1.1363	2.2462	2.4087
KRA9g	Crematogaster	schmidti	Kraker F.	11	88.147	38.623	14.328	81.509	38.945	15.469	83.5	39.499	17.755	107.806	58.479	24.634	91.651	48.757	20.453	21.464	21.814	18.463	1026.26	9.38866	6.21474	3.78523	9.02823	6.24059	3.93306	9.13783	6.28482	4.21367	10.383	7.64716	4.96327	9.57345	6.98262	4.5225	4.63293	4.67055	4.29686	0.4772	0.57862	0.34369	1.6279	1.0765	0.54413
KRA9h	Crematogaster	schmidti	Kraker F.	11	83.976	36.477	12.486	98.195	50.242	16.421	89.909	44.935	19.301	114.454	67.782	30.441	120.754	72.886	30.403	23.409	22.845	18.481	1019.46	9.16384	6.03962	3.53355	9.90934	7.08816	4.05228	9.48204	6.70336	4.39329	10.6983	8.23298	5.51734	10.9888	8.53733	5.51389	4.83828	4.77964	4.29895	0.15621	1.2388	0.76807	2.3062	2.6186	0.75679
KRA9i	Crematogaster	schmidti	Kraker F.	11	111.537	54.12	15.354	113.56	61.072	18.91	109.888	59.311	23.075	121.007	69.399	24.508	125.138	70.966	24.635	24.993	24.513	19.308	1054.58	10.5611	7.35663	3.91842	10.6565	7.81486	4.34856	10.4827	7.70136	4.80364	11.0003	8.33061	4.95056	11.1865	8.42413	4.96337	4.9993	4.95106	4.39409	1.2567	1.9817	1.8119	2.0265	2.2784	1.0698
KRA9j	Crematogaster	schmidti	Kraker F.	11	118.896	60.368	15.619	117.413	62.931	18.313	118.62	62.604	19.515	126.012	72.74	27.416	111.005	61.517	23.564	28.452	26.785	20.935	1018.33	10.9039	7.76968	3.95209	10.8357	7.93291	4.27937	10.8913	7.91227	4.41758	11.2255	8.52877	5.23603	10.5359	7.84328	4.85428	5.33404	5.17542	4.57548	1.5076	2.0088	1.6741	2.3523	1.8372	1.6028
KRA12a	Crematogaster	schmidti	Kraker F.	11	125.193	65.946	18.634	124.764	68.288	22.384	115.479	61.308	25.004	146.189	92.483	39.749	123.605	71.041	26.384	31.689	29.422	22.816	967.332	11.189	8.12071	4.31671	11.1698	8.26366	4.73117	10.7461	7.82994	5.0004	12.0909	9.61681	6.30468	11.1178	8.42858	5.13654	5.6293	5.42421	4.77661	1.9965	2.6379	2.1067	3.7075	2.3724	2.1476
KRA12b	Crematogaster	schmidti	Kraker F.	11	120.21	59.176	16.737	119.721	62.077	19.824	121.903	64.506	23.44	139.256	82.651	33.28	143.496	85.978	32.022	21.236	18.142	14.592	989.533	10.964	7.69259	4.09109	10.9417	7.8789	4.45242	11.041	8.03156	4.84149	11.8007	9.09126	5.76888	11.979	9.27243	5.6588	4.60825	4.25934	3.81995	1.6099	2.1745	2.1322	3.0706	3.2221	-0.19599
KRA12c	Crematogaster	schmidti	Kraker F.	11	117.445	60.849	18.517	118.166	63.203	22.069	110.943	58.874	26.459	138.184	83.935	34.246	132.35	78.329	30.357	30.013	26.925	20.732	1025.73	10.8372	7.80058	4.30314	10.8704	7.95003	4.69777	10.5329	7.67294	5.14383	11.7552	9.1616	5.85201	11.5043	8.85037	5.50972	5.47841	5.18893	4.55324	1.7921	2.4102	2.1084	3.1431	2.8571	1.6826
KRA12d	Crematogaster	schmidti	Kraker F.	11	103.726	45.837	14.582	109.351	52.968	18.208	102.027	48.004	18.985	130.731	74.762	29.447	126.823	74.123	28.17	26.271	24.334	19.212	976.721	10.1846	6.7703	3.81864	10.4571	7.27791	4.26708	10.1008	6.92849	4.35718	11.4338	8.6465	5.42651	11.2616	8.60947	5.30754	5.12552	4.93295	4.38315	0.88382	1.649	0.99556	2.5784	2.5817	1.1231
KRA12e	Crematogaster	schmidti	Kraker F.	11	117.081	58.13	15.789	116.884	60.648	19.98	104.774	52.898	22.129	127.058	73.465	32.697	123.839	72.526	27.821	27.848	25.439	20.341	991.399	10.8204	7.6243	3.97354	10.8113	7.78768	4.4699	10.2359	7.2731	4.70415	11.272	8.57117	5.71813	11.1283	8.51622	5.27456	5.27712	5.04371	4.5101	1.4555	2.1224	1.4786	2.7113	2.4941	1.4094
KRA12f	Crematogaster	schmidti	Kraker F.	11	106.059	51.304	15.312	107.292	53.923	17.653	115.853	61.988	23.994	131.697	78.715	33.864	132.824	76.473	29.203	26.615	23.5	17.923	1007.39	10.2985	7.16268	3.91306	10.3582	7.34323	4.20155	10.7635	7.87325	4.89837	11.4759	8.87215	5.81928	11.5249	8.74488	5.40398	5.15897	4.84768	4.23356	1.1236	1.5886	2.0412	2.9437	2.7567	0.95048
KRA12g	Crematogaster	schmidti	Kraker F.	11	119.259	59.594	16.519	113.068	56.023	20.033	114.178	56.531	21.824	126.927	71.758	31.677	119.522	67.176	27.645	24.564	24.329	19.648	980.533	10.9206	7.71972	4.06436	10.6333	7.48485	4.47582	10.6854	7.51871	4.67162	11.2662	8.47101	5.62823	10.9326	8.1961	5.25785	4.95621	4.93244	4.43261	1.5869	1.966	1.6732	2.6104	2.3182	1.0613
KRA12h	Crematogaster	schmidti	Kraker F.	11	111.282	54.109	15.446	113.88	56.299	19.359	109.296	54.816	22.579	128.197	73.114	30.766	118.358	65.912	26.172	23.42	22.791	17.206	978.257	10.549	7.35588	3.93014	10.6715	7.50327	4.39989	10.4545	7.40378	4.75174	11.3224	8.55067	5.54671	10.8792	8.11862	5.11586	4.83942	4.77399	4.14801	1.2633	1.9127	1.6331	2.598	2.1872	0.62609
KRA12i	Crematogaster	schmidti	Kraker F.	11	116.378	61.245	18.488	113.934	60.926	20.418	111.969	61.66	24.627	140.198	87.475	36.45	157.48	99.341	40.332	38.028	33.118	24.455	934.446	10.7879	7.82592	4.29977	10.674	7.80551	4.51863	10.5815	7.85239	4.96256	11.8405	9.35281	6.03738	12.5491	9.967	6.35075	6.16668	5.75482	4.9452	1.7863	2.1394	2.04	3.3633	4.0528	2.8768
KRA12j	Crematogaster	schmidti	Kraker F.	11	117.959	62.272	18.077	127.017	71.559	22.633	122.578	70.631	26.968	139.682	87.173	37.255	125.317	75.059	30.073	37.785	32.273	22.816	934.446	10.8609	7.89126	4.25171	11.2702	8.45926	4.75742	11.0715	8.40423	5.19307	11.8187	9.33665	6.10369	11.1945	8.66366	5.48389	6.14695	5.68093	4.77661	1.7864	2.763	2.6036	3.3976	2.6964	2.6648
WAG3027a	Crematogaster	schmidti	Wagner H. C.	10	63.273	28.008	9.976	55.736	29.948	14.468	50.971	30.436	18.632	72.572	40.215	19.599	81.561	43.049	18.501	28.459	29.02	25.038	959.641	7.95443	5.29226	3.15848	7.46565	5.47248	3.80368	7.1394	5.51688	4.31648	8.51892	6.34153	4.42708	9.03111	6.56117	4.30128	5.3347	5.38702	5.0038	-0.69595	-0.23301	-0.42032	0.3139	0.6496	2.1302
WAG3027b	Crematogaster	schmidti	Wagner H. C.	10	82.067	36.241	13.201	62.298	30.899	13.927	52.77	28.881	16.935	80.808	42.939	20.861	84.208	45.466	22.578	25.699	27.86	24.39	981.355	9.05908	6.02005	3.63332	7.89291	5.55869	3.73189	7.2643	5.3741	4.11522	8.98933	6.55279	4.56738	9.17649	6.74285	4.75163	5.06942	5.27826	4.93862	0.20705	-0.1577	-0.62266	0.60453	1.0358	1.8283
WAG3027c	Crematogaster	schmidti	Wagner H. C.	10	83.488	37.565	12.702	82.095	40.712	17.568	67.287	34.135	19.4	103.004	57.567	25.812	127.823	77.855	32.522	27.458	28.935	24.971	960.809	9.13718	6.12903	3.56399	9.06063	6.3806	4.19142	8.20287	5.84252	4.40454	10.1491	7.58729	5.08055	11.3059	8.82355	5.70281	5.24004	5.37913	4.9971	0.20577	0.87916	0.07494	1.6291	2.9203	2.0607
WAG3027d	Crematogaster	schmidti	Wagner H. C.	10	82.237	36.277	11.763	63.744	31.54	14.813	55.418	28.843	17.461	96.291	52.274	21.978	109.201	63.247	25.783	22.19	23.379	20.544	979.269	9.06846	6.02304	3.42972	7.98398	5.61605	3.84877	7.44433	5.37057	4.17864	9.8128	7.23008	4.68807	10.4499	7.9528	5.0777	4.71063	4.83518	4.53255	0.042306	-0.0046753	-0.52161	1.1428	1.9971	0.91935
WAG3027e	Crematogaster	schmidti	Wagner H. C.	10	78.882	36.722	11.927	52.843	26.522	9.137	45.165	24.51	10.452	75.338	39.562	13.969	89.971	49.633	18.207	15.729	20.454	16.105	963.951	8.88155	6.05987	3.45355	7.26932	5.14995	3.02275	6.72049	4.95076	3.23296	8.67975	6.28983	3.73751	9.4853	7.04507	4.26697	3.96598	4.52261	4.0131	0.030487	-1.1276	-1.7116	-0.14088	0.91672	-0.21678
WAG3027f	Crematogaster	schmidti	Wagner H. C.	10	85.967	40.693	14.644	80.032	41.785	15.778	62.547	33.892	18.018	104.704	64.115	33.132	125.175	83.115	43.388	28.944	29.969	23.752	905.938	9.27184	6.37911	3.82675	8.94606	6.46413	3.97215	7.90867	5.82168	4.24476	10.2325	8.00718	5.75604	11.1882	9.11674	6.58696	5.37996	5.47439	4.8736	0.54039	0.68005	-0.15022	2.2721	3.5565	2.117
WAG3027g	Crematogaster	schmidti	Wagner H. C.	10	70.397	32.447	12.069	50.518	27.296	12.825	56.523	31.137	15.358	81.841	45.473	18.805	109.08	61.013	26.14	30.105	30.072	24.133	984.878	8.39029	5.69623	3.47405	7.1076	5.22456	3.5812	7.51818	5.58005	3.91893	9.0466	6.74337	4.33647	10.4441	7.81108	5.11273	5.4868	5.48379	4.91253	-0.1937	-0.62462	-0.63864	0.53117	1.9658	2.2222
WAG3027h	Crematogaster	schmidti	Wagner H. C.	10	63.284	28.325	10.284	47.667	26.272	12.817	47.985	26.045	14.382	79.929	45.036	20.458	75.51	42.062	18.451	24.035	25.522	20.911	927.622	7.95512	5.32212	3.20687	6.90413	5.12562	3.58008	6.92712	5.10343	3.79236	8.9403	6.71089	4.52305	8.68965	6.48552	4.29546	4.90255	5.05193	4.57285	-0.64559	-0.71538	-1.1068	0.62146	0.53455	1.2408
WAG3027i	Crematogaster	schmidti	Wagner H. C.	10	64.648	30.283	11.798	70.558	36.887	14.236	61.332	34.542	17.907	89.61	55.741	29.569	98.617	56.802	24.305	28.959	27.866	22.908	943.068	8.0404	5.503	3.43482	8.39988	6.07347	3.77306	7.83147	5.87724	4.23167	9.46626	7.46599	5.43774	9.93061	7.53671	4.93001	5.38136	5.27883	4.78623	-0.37516	0.20729	-0.15838	1.6629	1.6242	1.8903
WAG3027j	Crematogaster	schmidti	Wagner H. C.	10	66.39	27.663	9.999	64.512	31.609	12.524	65.902	33.487	15.31	96.479	52.403	21.255	108.792	60.32	22.583	20.01	19.564	16.706	975.248	8.14801	5.25956	3.16212	8.03194	5.62219	3.53893	8.118	5.7868	3.9128	9.82237	7.23899	4.61031	10.4303	7.7666	4.75216	4.47325	4.42312	4.0873	-0.65848	-0.276	-0.39794	1.095	1.7188	0.07579
WAG3032a	Crematogaster	schmidti	Wagner H. C.	10	89.37	38.918	10.591	54.342	27.007	12.052	53.25	29.36	15.808	119.945	68.67	25.744	114.991	65.877	27.692	24.382	26.503	21.314	1027.98	9.45357	6.23843	3.25438	7.3717	5.19683	3.4716	7.29726	5.41849	3.97593	10.9519	8.28674	5.07385	10.7234	8.11646	5.26232	4.93781	5.14811	4.61671	0.062669	-0.66949	-0.71603	2.083	2.2406	1.3749
WAG3032b	Crematogaster	schmidti	Wagner H. C.	10	65.29	29.014	12.379	56.724	31.813	17.794	52.193	33.023	23.726	91.223	51.736	29.361	101.097	58.964	29.152	25.223	28.534	24.105	967.456	8.08022	5.38646	3.51838	7.53153	5.6403	4.21829	7.22447	5.74656	4.87093	9.55107	7.19277	5.41858	10.0547	7.6788	5.39926	5.02225	5.34172	4.90968	-0.33689	0.2309	0.18089	1.5677	2.0026	1.8252
WAG3032c	Crematogaster	schmidti	Wagner H. C.	10	51.913	24.029	11.767	41.863	24.887	15.188	37.127	23.866	18.727	92.188	50.244	23.459	108.884	61.949	25.564	27.451	29.663	24.936	1153.51	7.20507	4.90194	3.43031	6.47016	4.98869	3.89718	6.09319	4.88528	4.32747	9.60146	7.0883	4.84345	10.4347	7.87077	5.05609	5.23937	5.44637	4.9936	-0.7829	-0.58565	-0.95491	1.145	1.9497	2.1104
WAG3032d	Crematogaster	schmidti	Wagner H. C.	10	83.707	36.682	16.807	61.749	32.685	19.953	55.941	33.898	28.107	96.723	52.633	33.717	81.568	45.009	27.534	28.837	30.431	25.675	1035.35	9.14915	6.05657	4.09963	7.85805	5.71708	4.46688	7.47937	5.8222	5.3016	9.83479	7.25486	5.80663	9.0315	6.70887	5.24729	5.37001	5.51643	5.06705	0.62564	0.5726	0.65407	1.9273	1.3003	2.3068
WAG3032e	Crematogaster	schmidti	Wagner H. C.	10	85.34	38.079	16.145	74.572	36.241	18.857	63.6	34.74	25.41	115.006	67.113	37.797	117.159	70.917	36.413	28.846	30.9	26.643	966.321	9.23797	6.17082	4.01808	8.63551	6.02005	4.34246	7.97496	5.89406	5.04083	10.7241	8.19225	6.14793	10.824	8.42122	6.03432	5.37085	5.55878	5.16169	0.61862	0.77172	0.58899	2.7312	2.8638	2.4203
WAG3032f	Crematogaster	schmidti	Wagner H. C.	10	49.764	25.253	13.45	52.896	31.708	19.643	55.192	35.826	27.132	103.315	62.207	36.113	141.256	88.633	44.757	34.131	38.215	32.267	899.901	7.05436	5.02524	3.66742	7.27296	5.63099	4.43204	7.42913	5.98548	5.20884	10.1644	7.88714	6.00941	11.8851	9.41451	6.69007	5.84217	6.18183	5.6804	-0.58044	0.35896	0.6296	2.3848	3.9015	3.6342
WAG3032g	Crematogaster	schmidti	Wagner H. C.	10	107.369	55.918	21.145	96.494	49.844	22.278	86.673	48.111	28.818	125.515	76.548	36.985	137.337	86.273	41.291	40.719	42.695	36.043	876.147	10.3619	7.47783	4.59837	9.82314	7.06003	4.71996	9.30983	6.93621	5.36824	11.2033	8.74917	6.08153	11.7191	9.28833	6.42581	6.38114	6.53414	6.00358	1.8124	1.822	1.6677	3.0116	3.6479	4.5115
WAG3032h	Crematogaster	schmidti	Wagner H. C.	10	72.981	29.594	8.743	71.645	37.082	19.332	74.718	47.191	32.557	113.83	75.249	47.148	87.796	42.866	17.084	17.765	17.551	13.917	988.237	8.54289	5.44004	2.95686	8.46434	6.0895	4.39682	8.64396	6.86957	5.70587	10.6691	8.67462	6.86644	9.36995	6.54721	4.13328	4.21485	4.18939	3.73055	-0.6725	0.80526	1.7568	3.3935	0.62155	-0.5656
WAG3032i	Crematogaster	schmidti	Wagner H. C.	10	95.736	41.753	12.119	74.556	37.121	16.167	74.682	39.257	21.425	112.724	65.613	32.069	120.423	72.362	31.302	29.353	29.993	24.68	979.496	9.78448	6.46166	3.48124	8.63458	6.0927	4.02082	8.64187	6.26554	4.62871	10.6172	8.10019	5.66295	10.9737	8.50659	5.59482	5.41784	5.47659	4.9679	0.40478	0.50277	0.56491	2.3368	2.6546	2.2211
WAG3032j	Crematogaster	schmidti	Wagner H. C.	10	36.46	16.831	9.707	35.499	21.418	14.295	32.562	23.346	18.959	75.97	43.663	28.421	101.511	61.681	34.71	22.961	25.741	21.729	1007.14	6.03821	4.10256	3.11561	5.9581	4.62796	3.78087	5.70631	4.83177	4.35419	8.71608	6.6078	5.33113	10.0753	7.85373	5.89152	4.79176	5.07356	4.66144	-1.5931	-0.96184	-1.0565	1.0842	2.3821	1.2649
WAG3034a	Crematogaster	schmidti	Wagner H. C.	10	91.351	38.032	14.485	94.754	45.514	17.519	80.43	37.992	18.333	112.872	59.959	24.275	119.662	69.253	33.949	30.954	32.519	27.685	1019.45	9.55777	6.16701	3.80592	9.73417	6.74641	4.18557	8.96828	6.16377	4.28171	10.6241	7.74332	4.92697	10.939	8.32184	5.82658	5.56363	5.70254	5.26165	0.51779	1.1856	0.30663	1.6979	2.7245	2.7349
WAG3034b	Crematogaster	schmidti	Wagner H. C.	10	117.939	56.718	27.49	83.675	41.446	24.193	82.786	46.273	36.795	115.129	63.559	42.455	121.75	76.524	63.585	32.154	31.903	28.23	1031.57	10.86	7.53114	5.24309	9.1474	6.43786	4.91864	9.09868	6.80243	6.06589	10.7298	7.97239	6.51575	11.034	8.7478	7.97402	5.67045	5.64827	5.31319	2.4803	1.5941	2.1608	2.9031	4.258	2.8005
WAG3034c	Crematogaster	schmidti	Wagner H. C.	10	129.678	66.169	25.458	100.101	50.537	23.524	99.875	48.198	24.964	119.804	70.812	35.371	106.412	60.391	29.099	25.265	25.348	20.648	1028.04	11.3876	8.13443	5.04559	10.005	7.10894	4.85015	9.99375	6.94248	4.9964	10.9455	8.41499	5.94735	10.3156	7.77116	5.39435	5.02643	5.03468	4.54401	2.6495	2.0071	1.5281	2.7308	2.0973	1.2783
WAG3034d	Crematogaster	schmidti	Wagner H. C.	10	115.808	55.231	18.514	112.157	55.905	20.448	110.513	57.791	26.759	135.109	77.764	36.575	137.211	80.85	34.71	25.626	26.032	22.397	1093.32	10.7614	7.43176	4.30279	10.5904	7.47696	4.52195	10.5125	7.60204	5.17291	11.6236	8.81839	6.04773	11.7137	8.99166	5.89152	5.06221	5.10216	4.73255	1.647	1.9946	2.0981	3.1168	3.2009	1.5118
WAG3034e	Crematogaster	schmidti	Wagner H. C.	10	117.133	57.545	17.686	109.642	56.274	21.436	106.814	60.75	31.758	126.703	75.87	38.794	138.336	86.01	43.297	26.221	25.875	22.205	969.491	10.8228	7.58584	4.20547	10.471	7.5016	4.6299	10.3351	7.79423	5.63542	11.2562	8.71034	6.22848	11.7616	9.27416	6.58005	5.12064	5.08675	4.71222	1.6342	2.0735	2.5343	3.111	3.7504	1.5181
WAG3034f	Crematogaster	schmidti	Wagner H. C.	10	123.866	64.172	18.505	101.374	50.778	18.219	98.699	61.791	36.226	121.089	71.282	33.696	121.512	71.853	32.271	32.65	32.102	27.518	994.947	11.1295	8.01074	4.30174	10.0685	7.12587	4.26837	9.93474	7.86073	6.0188	11.004	8.44287	5.80483	11.0232	8.47661	5.68076	5.71402	5.66586	5.24576	1.9322	1.493	2.7897	2.6575	2.7099	2.7841
WAG3034g	Crematogaster	schmidti	Wagner H. C.	10	118.109	59.93	20.896	111.62	58.649	24.972	103.373	57.154	30.815	138.924	84.849	41.421	130.376	79.57	39.853	25.524	26.581	22.665	974.063	10.8678	7.74145	4.57121	10.565	7.65826	4.9972	10.1673	7.56003	5.55113	11.7866	9.21135	6.43591	11.4182	8.9202	6.31292	5.05213	5.15568	4.76078	2.0001	2.4966	2.3175	3.5713	3.368	1.5716
WAG3034h	Crematogaster	schmidti	Wagner H. C.	10	105.57	47.907	20.824	93.823	43.056	19.063	86.619	42.837	24.956	120.094	67.286	35.729	114.584	60.936	29.715	28.229	29.932	26.354	1077.43	10.2747	6.92149	4.56333	9.68623	6.56171	4.36612	9.30693	6.545	4.9956	10.9587	8.2028	5.97737	10.7044	7.80615	5.45115	5.3131	5.47101	5.13361	1.5716	1.2687	1.1775	2.675	2.2411	2.2924
WAG3034i	Crematogaster	schmidti	Wagner H. C.	10	133.178	69.255	25.16	107.825	54.313	21.825	112.359	58.194	26.205	135.306	80.56	36.84	143.686	86.425	40.18	33.05	35.171	30.26	995.626	11.5403	8.32196	5.01597	10.3839	7.36974	4.67172	10.6	7.6285	5.11908	11.6321	8.97552	6.0696	11.9869	9.2965	6.33877	5.74891	5.93051	5.50091	2.7256	2.0391	2.0857	3.1929	3.6616	3.2285
WAG3034j	Crematogaster	schmidti	Wagner H. C.	10	109.972	56.222	22.652	102.09	57.735	22.493	105.478	62.214	28.781	105.854	62.071	29.677	117.142	68.47	38.209	37.219	38.371	34.275	1059.87	10.4868	7.49813	4.75941	10.104	7.59836	4.74268	10.2702	7.88759	5.36479	10.2885	7.87852	5.44766	10.8232	8.27466	6.18134	6.10074	6.19443	5.85449	1.9817	2.1218	2.3219	2.0252	2.9025	3.9478
WAG3036a	Crematogaster	schmidti	Wagner H. C.	10	74.445	35.185	11.477	90.044	47.845	16.226	101.954	57.65	21.618	125.974	78.916	30.684	152.042	99.413	42.217	38.767	36.52	28.543	882.313	8.62815	5.93169	3.38777	9.48915	6.91701	4.02815	10.0972	7.59276	4.64952	11.2238	8.88347	5.53931	12.3305	9.97061	6.49746	6.22632	6.04318	5.34256	-0.12772	1.044	1.5303	2.6938	4.0931	3.4745
WAG3036b	Crematogaster	schmidti	Wagner H. C.	10	73.898	39.55	17.316	89.926	53.241	22.858	101.793	63.742	30.578	112.108	75.302	39.912	125.094	85.666	45.151	43.084	35.459	25.535	849.252	8.59639	6.28888	4.16125	9.48293	7.29664	4.781	10.0893	7.98386	5.52974	10.5881	8.67767	6.31759	11.1845	9.25559	6.71945	6.56384	5.95475	5.05322	0.62583	1.8834	2.4582	2.9971	3.6901	3.3668
WAG3036c	Crematogaster	schmidti	Wagner H. C.	10	127.337	79.442	29.092	129.202	84.586	35.29	142.108	97.973	46.042	161.739	115.641	60.91	171.484	119.558	65.435	55.112	46.208	34.228	841.921	11.2844	8.91302	5.3937	11.3667	9.19706	5.94054	11.9209	9.89813	6.78543	12.7177	10.7537	7.80449	13.0952	10.9343	8.08919	7.42375	6.79765	5.85047	3.1801	4.1634	4.844	5.3196	5.6375	5.2246
WAG3036d	Crematogaster	schmidti	Wagner H. C.	10	102.46	55.433	17.903	113.947	71.302	27.92	129.371	83.305	33.549	147.768	103.265	47.092	138.736	92.063	40.139	43.286	36.89	26.399	842.777	10.1223	7.44533	4.23119	10.6746	8.44405	5.28394	11.3741	9.12716	5.79215	12.156	10.1619	6.86236	11.7786	9.59495	6.33553	6.57921	6.07371	5.138	1.4417	3.0919	3.5103	4.312	3.718	3.5412
WAG3036e	Crematogaster	schmidti	Wagner H. C.	10	64.74	29.514	11.066	71.061	34.978	12.143	82.414	42.119	14.976	109.347	63.12	22.06	118.069	72.474	29.528	22.215	21.618	16.632	857.342	8.04612	5.43268	3.32656	8.42977	5.91422	3.48468	9.07822	6.48992	3.86988	10.4569	7.94481	4.69681	10.866	8.51317	5.43397	4.71328	4.64952	4.07823	-0.48732	-0.11259	0.1166	1.5744	2.5292	0.39258
WAG3036f	Crematogaster	schmidti	Wagner H. C.	10	111.398	64.946	23.208	122.377	79.48	31.776	130.864	87.725	38.859	153.821	109.238	54.576	145.399	99.317	44.571	67.98	50.016	32.056	844.668	10.5545	8.05891	4.81747	11.0624	8.91516	5.63702	11.4396	9.36616	6.2337	12.4025	10.4517	7.38756	12.0582	9.96579	6.67615	8.245	7.0722	5.6618	2.2385	3.6976	4.0123	4.8424	4.1373	5.7818
WAG3036g	Crematogaster	schmidti	Wagner H. C.	10	85.717	43.552	13.186	100.722	61.01	25.275	116.711	76.288	36.226	138.468	91.837	36.937	134.784	86.256	34.837	47.183	41.42	31.421	821.111	9.25835	6.59939	3.63125	10.036	7.81089	5.02742	10.8033	8.7343	6.0188	11.7672	9.58316	6.07758	11.6097	9.28741	5.90229	6.86899	6.43584	5.60544	0.45167	2.4492	3.3897	3.4596	3.2907	4.3959
WAG3036h	Crematogaster	schmidti	Wagner H. C.	10	57.617	28.849	13.052	58.764	30.538	14.181	60.957	38.76	23.516	92.759	52.766	23.905	105.795	62.909	28.711	26.885	27.817	22.966	879.469	7.59059	5.37113	3.61276	7.66577	5.52612	3.76577	7.8075	6.22575	4.84933	9.63115	7.26402	4.88927	10.2857	7.93152	5.35826	5.18507	5.27418	4.79229	-0.37994	-0.19658	0.51935	1.2497	2.126	1.7723
WAG3036i	Crematogaster	schmidti	Wagner H. C.	10	91.23	49.244	19.828	101.39	66.535	32.853	58.989	37.246	22.712	89.169	56.54	30.102	149.21	101.673	49.594	35.966	38.175	31.886	880.472	9.55144	7.01741	4.45286	10.0693	8.1569	5.73175	7.68043	6.10295	4.76571	9.44293	7.51931	5.48653	12.2152	10.0833	7.0423	5.99717	6.17859	5.64677	1.3426	3.2408	0.36112	1.7108	4.4497	3.6976
WAG3036j	Crematogaster	schmidti	Wagner H. C.	10	67.824	32.243	12.411	66.865	37.879	19.122	79.019	46.891	25.528	111.23	68.086	29.078	124.44	78.381	32.587	37.079	33.401	25.523	897.409	8.23553	5.67829	3.52292	8.1771	6.15459	4.37287	8.88926	6.8477	5.05252	10.5466	8.25142	5.3924	11.1553	8.8533	5.7085	6.08925	5.77936	5.05203	-0.19609	0.73546	1.2451	2.1902	2.898	2.9389
WAG3039a	Crematogaster	schmidti	Wagner H. C.	10	107.518	54.197	18.852	77.24	40.938	19.315	76.759	41.827	25.512	112.757	69.685	38.397	139.186	89.117	41.236	31.451	32.374	27.287	947.524	10.3691	7.36186	4.34189	8.78863	6.39828	4.39488	8.76122	6.46738	5.05094	10.6187	8.34775	6.19653	11.7977	9.44018	6.42153	5.60812	5.68982	5.2237	1.5626	1.0047	1.0486	2.7974	3.7202	2.72
WAG3039b	Crematogaster	schmidti	Wagner H. C.	10	92.567	41.565	13.81	68.581	37.633	18.402	78.707	46.618	26.294	107.648	62.232	29.213	114.512	68.03	32.518	38.085	37.645	30.955	961.894	9.62117	6.44709	3.71618	8.28136	6.13457	4.28976	8.8717	6.82774	5.12777	10.3754	7.88873	5.40491	10.701	8.24803	5.70246	6.1713	6.13555	5.56372	0.55505	0.67749	1.2973	2.0208	2.5609	3.6998
WAG3039c	Crematogaster	schmidti	Wagner H. C.	10	105.468	49.634	17.117	85.185	48.606	24.982	93.832	50.147	23.974	113.707	64.524	27.543	113.192	62.552	29.199	38.592	38.874	32.431	1017.19	10.2698	7.04514	4.13727	9.22957	6.9718	4.9982	9.68669	7.08145	4.89633	10.6633	8.03268	5.24814	10.6392	7.90898	5.40361	6.21225	6.2349	5.69482	1.2614	1.8943	1.4192	2.0372	2.2329	3.9133
WAG3039d	Crematogaster	schmidti	Wagner H. C.	10	105.405	49.549	16.945	86.456	49.069	25.023	91.57	48.491	23.04	113.39	63.604	27.148	108.989	59.52	29.377	38.015	38.107	31.784	1030.53	10.2667	7.03911	4.11643	9.29817	7.00493	5.0023	9.56922	6.96355	4.8	10.6485	7.97521	5.21037	10.4398	7.71492	5.42006	6.16563	6.17309	5.63773	1.2414	1.9282	1.2545	1.986	2.1232	3.7882
WAG3039e	Crematogaster	schmidti	Wagner H. C.	10	134.674	73.571	22.404	113.877	61.501	21.757	113.513	62.54	27.604	136.909	83.332	34.855	120.362	69.988	29.368	33.812	34.266	28.422	1068.72	11.6049	8.57735	4.73329	10.6713	7.84226	4.66444	10.6542	7.90822	5.25395	11.7008	9.12864	5.90381	10.971	8.36588	5.41923	5.81481	5.85372	5.33123	2.5955	2.2875	2.3358	3.1531	2.4916	3.0653
WAG3039f	Crematogaster	schmidti	Wagner H. C.	10	104.182	45.747	15.114	89.01	43.244	17.313	79.692	40.784	21.152	117.758	68.048	31.37	117.474	66.307	28.881	27.285	29.377	24.141	1027.29	10.207	6.76365	3.88767	9.43451	6.57602	4.16089	8.92704	6.38624	4.59913	10.8516	8.24912	5.60089	10.8385	8.14291	5.3741	5.2235	5.42006	4.91335	0.94378	1.0211	0.6657	2.4072	2.3489	2.0125
WAG3039g	Crematogaster	schmidti	Wagner H. C.	10	92.375	40.674	14.609	65.594	29.74	14.34	78.827	38.673	20.424	115.965	63.331	27.535	114.925	65.32	28.863	25.777	25.929	21.35	989.077	9.61119	6.37762	3.82217	8.09901	5.45344	3.78682	8.87846	6.21876	4.51929	10.7687	7.95808	5.24738	10.7203	8.08208	5.37243	5.07711	5.09205	4.62061	0.61625	-0.095372	0.5125	2.0343	2.2966	1.4188
WAG3039h	Crematogaster	schmidti	Wagner H. C.	10	144.601	80.425	27.118	99.019	51.189	21.041	112.338	63.21	30.658	141.37	89.441	42.212	81.239	41.768	23.109	25.44	27.305	22.519	930.754	12.025	8.968	5.20749	9.95083	7.15465	4.58705	10.599	7.95047	5.53697	11.8899	9.45733	6.49708	9.01327	6.46282	4.80718	5.04381	5.22542	4.74542	3.2203	1.7683	2.5848	3.731	0.92812	1.6086
WAG3039i	Crematogaster	schmidti	Wagner H. C.	10	133.564	71.191	23.772	103.44	53.574	21.873	102.35	50.318	24.641	118.986	69.532	29.995	101.289	60.16	30.924	26.151	23.532	18.612	942.29	11.557	8.43748	4.87565	10.1705	7.31943	4.67686	10.1168	7.09352	4.96397	10.9081	8.33859	5.47677	10.0642	7.75629	5.56094	5.1138	4.85098	4.31416	2.6535	1.9704	1.5965	2.3691	2.1353	0.99339
WAG3039j	Crematogaster	schmidti	Wagner H. C.	10	112.278	54.198	21.918	83.94	41.374	19.251	76.484	37.124	22.161	122.259	68.924	31.806	126.279	74.33	35.573	29.425	31.997	26.728	1002.23	10.5961	7.36193	4.68167	9.16188	6.43226	4.3876	8.74551	6.09295	4.70755	11.0571	8.30205	5.63968	11.2374	8.62148	5.96431	5.42448	5.65659	5.16991	1.8966	1.1057	0.58743	2.5038	2.9943	2.5369
WAG3046a	Crematogaster	schmidti	Wagner H. C.	9	108.985	52.353	16.177	112.556	60.922	19.721	109.115	56.928	21.175	124.508	74.737	32.177	122.957	74.102	30.53	28.509	30.75	26.052	965.257	10.4396	7.23554	4.02206	10.6092	7.80525	4.44083	10.4458	7.54506	4.60163	11.1583	8.64506	5.67248	11.0886	8.60825	5.5254	5.33938	5.54527	5.10412	1.2719	2.0512	1.5605	2.68	2.6763	2.3421
WAG3046b	Crematogaster	schmidti	Wagner H. C.	9	113.816	54.668	17.073	115.88	61.533	21.759	114.37	60.82	25.092	127.4	75.568	34.725	120.632	72.182	31.153	25.58	27.177	21.854	965.791	10.6685	7.39378	4.13195	10.7648	7.8443	4.66465	10.6944	7.79872	5.00919	11.2872	8.69299	5.89279	10.9833	8.496	5.58149	5.05767	5.21316	4.67483	1.4711	2.3121	2.0875	2.881	2.6447	1.548
WAG3046c	Crematogaster	schmidti	Wagner H. C.	9	113.3	55.075	17.582	102.065	50.134	18.479	96.887	48.575	23.01	119.052	68.68	31.747	126.58	75.219	35.361	32.168	35.069	29.515	998.623	10.6442	7.42125	4.19309	10.1027	7.08054	4.29872	9.84312	6.96958	4.79687	10.9111	8.28734	5.63445	11.2508	8.67289	5.94651	5.67168	5.92191	5.43277	1.5252	1.5122	1.3267	2.4591	3.0052	3.1174
WAG3046d	Crematogaster	schmidti	Wagner H. C.	9	116.543	58.966	17.704	102.373	51.538	17.529	90.871	43.751	20.297	119.829	67.302	27.045	115.181	64.645	31.798	36.144	33.444	26.527	982.393	10.7955	7.67893	4.20761	10.118	7.179	4.18676	9.53263	6.61445	4.50522	10.9466	8.20378	5.20048	10.7322	8.04021	5.63897	6.01199	5.78308	5.15044	1.6616	1.4507	0.84084	2.1377	2.4522	2.9776
WAG3046e	Crematogaster	schmidti	Wagner H. C.	9	123.19	64.749	18.567	110.838	58.786	19.944	108.004	57.037	23.805	127.318	77.702	33.906	123.076	74.834	31.839	40.641	30.947	21.16	942.874	11.0991	8.04668	4.30894	10.528	7.6672	4.46587	10.3925	7.55228	4.87904	11.2835	8.81487	5.82289	11.094	8.65066	5.64261	6.37503	5.563	4.6	1.9434	2.0004	1.7903	2.8778	2.7671	2.5621
WAG3046f	Crematogaster	schmidti	Wagner H. C.	9	117.649	57.8	18.866	112.84	61.081	22.105	98.478	49.074	22.538	117.788	67.515	31.659	106.979	58.048	26.332	29.254	28.374	23.428	1007.47	10.8466	7.60263	4.3435	10.6226	7.81543	4.7016	9.92361	7.00528	4.74742	10.853	8.21675	5.62663	10.3431	7.61892	5.13147	5.4087	5.32673	4.84025	1.7595	2.299	1.3201	2.4131	1.8824	1.9901
WAG3046g	Crematogaster	schmidti	Wagner H. C.	9	104.315	49.411	15.38	85.763	41.556	16.159	88.945	43.816	19.085	103.391	57.254	24.455	91.261	48.637	20.732	25.177	25.103	19.664	990.305	10.2135	7.0293	3.92173	9.26083	6.44639	4.01983	9.43107	6.61937	4.36864	10.1681	7.56664	4.9452	9.55306	6.97402	4.55324	5.01767	5.01029	4.43441	1.0648	0.79698	0.69757	1.5329	1.0878	1.1616
WAG3046h	Crematogaster	schmidti	Wagner H. C.	9	79.271	32.262	10.779	86.603	42.126	19.983	77.962	40.528	26.843	114.131	64.488	32.761	118.024	68.431	31.823	32.391	34.672	30.311	1051.9	8.90343	5.67996	3.28314	9.30607	6.49045	4.47023	8.82961	6.36616	5.18102	10.6832	8.03044	5.72372	10.8639	8.2723	5.64119	5.69131	5.88829	5.50554	-0.23561	1.241	1.1366	2.3685	2.571	3.1641
WAG3046i	Crematogaster	schmidti	Wagner H. C.	9	116.86	57.169	20.008	115.973	63.367	23.344	111.834	60.422	26.627	121.946	71.618	32.829	106.007	59.682	26.791	19.214	19.98	17.375	965.564	10.8102	7.56102	4.47303	10.7691	7.96034	4.83156	10.5752	7.77316	5.16014	11.0429	8.46274	5.72966	10.296	7.72541	5.176	4.38338	4.4699	4.16833	1.8435	2.5119	2.1762	2.6227	1.938	0.12613
WAG3046j	Crematogaster	schmidti	Wagner H. C.	9	107.388	49.139	15.439	107.077	55.206	19.392	109.009	57.585	24.639	121.691	71.415	31.926	139.465	87.431	36.47	20.093	20.263	16.947	997.5	10.3628	7.00992	3.92925	10.3478	7.43007	4.40363	10.4407	7.58848	4.96377	11.0314	8.45074	5.65031	11.8095	9.35045	6.03904	4.48252	4.50144	4.11667	1.0996	1.8059	1.8919	2.5607	3.449	0.16785
WAG3054a	Crematogaster	schmidti	Wagner H. C.	9	125.504	69.291	20.636	100.511	59.288	22.541	106.513	62.527	25.24	103.842	64.148	31.351	97.423	59.117	26.618	33.504	29.628	23.36	973.827	11.2029	8.32412	4.54269	10.0255	7.69987	4.74774	10.3205	7.9074	5.02394	10.1903	8.00924	5.5992	9.87031	7.68876	5.15926	5.78826	5.44316	4.83322	2.2561	2.1457	2.0478	2.1546	1.8097	2.3068
WAG3054b	Crematogaster	schmidti	Wagner H. C.	9	102.235	44.783	15.673	89.449	44.43	16.838	102.155	50.524	19.739	112.836	63.612	29.407	102.041	55.137	22.317	25.848	26.116	21.408	1089.96	10.1111	6.69201	3.95891	9.45775	6.66558	4.10341	10.1072	7.10802	4.44286	10.6224	7.97571	5.42282	10.1015	7.42543	4.72409	5.08409	5.11038	4.62688	0.95528	1.0085	1.1478	2.126	1.4954	1.4427
WAG3054c	Crematogaster	schmidti	Wagner H. C.	9	128.799	74.455	21.482	121.499	76.889	28.315	129.712	86.025	34.524	122.892	81.101	36.011	117.891	74.014	32.444	37.589	32.602	25.884	992.582	11.349	8.62873	4.63487	11.0227	8.76864	5.32118	11.3891	9.27497	5.87571	11.0857	9.00561	6.00092	10.8578	8.60314	5.69596	6.13099	5.70982	5.08763	2.4715	3.3396	3.6495	3.0237	2.7254	2.9394
WAG3054d	Crematogaster	schmidti	Wagner H. C.	9	112.824	53.244	14.3	107.823	55.601	17.302	104.563	52.094	19.365	126.526	74.467	29.546	115.285	64.548	24.598	26.753	25.692	20.762	1091.11	10.6219	7.29685	3.78153	10.3838	7.45661	4.15957	10.2256	7.21762	4.40057	11.2484	8.62943	5.43562	10.7371	8.03418	4.95964	5.17233	5.06873	4.55653	1.1376	1.6001	1.1889	2.533	2.0229	1.4044
WAG3054e	Crematogaster	schmidti	Wagner H. C.	9	124.78	67.243	20.277	82.314	43.173	17.693	84.402	43.879	20.474	90.258	52.629	28.882	81.897	46.965	22.952	27.359	23.569	19.062	1026.02	11.1705	8.20018	4.503	9.07271	6.57062	4.2063	9.18706	6.62412	4.52482	9.50042	7.25458	5.3742	9.0497	6.8531	4.79082	5.23058	4.85479	4.36601	2.1731	0.96923	0.77077	1.5481	1.0699	1.111
WAG3054f	Crematogaster	schmidti	Wagner H. C.	9	108.057	48.516	14.452	56.789	27.397	13.438	55.703	25.805	15.051	76.378	39.413	22.402	72.925	37.988	18.819	22.469	22.279	18.564	1104.63	10.395	6.96534	3.80158	7.53585	5.23421	3.66579	7.46344	5.07986	3.87956	8.73945	6.27798	4.73308	8.53961	6.16344	4.33809	4.74015	4.72006	4.3086	0.98653	-0.43431	-0.89955	0.5544	0.40652	0.65825
WAG3054g	Crematogaster	schmidti	Wagner H. C.	9	81.496	35.226	12.574	86.953	45.386	16.903	91.558	46.509	17.728	104.609	58.811	26.081	94.937	55.135	25.487	27.858	27.871	22.604	1022.25	9.02751	5.93515	3.54598	9.32486	6.73691	4.11133	9.56859	6.81975	4.21046	10.2279	7.66883	5.10696	9.74356	7.42529	5.04847	5.27807	5.2793	4.75437	0.098333	1.0096	0.68161	1.6971	1.6122	1.801
WAG3054h	Crematogaster	schmidti	Wagner H. C.	9	119.879	62.669	19.197	109.394	59.434	19.898	120.589	68.818	24.071	126.879	77.854	32.865	122.937	75.187	29.359	32.986	28.983	22.528	983.745	10.9489	7.91638	4.38144	10.4592	7.70934	4.46072	10.9813	8.29566	4.90622	11.2641	8.82349	5.7328	11.0877	8.67104	5.41839	5.74334	5.38359	4.74637	1.9229	1.9945	2.2847	2.8143	2.6316	2.1595
WAG3054i	Crematogaster	schmidti	Wagner H. C.	9	105.999	50.188	16.145	68.201	34.106	15.067	71.877	34.537	17.234	72.93	39.952	26.196	69.728	39.371	20.021	25.203	25.723	21.566	1038.98	10.2956	7.08435	4.01808	8.25839	5.84003	3.88162	8.47803	5.87682	4.15139	8.53991	6.32076	5.1182	8.35033	6.27463	4.47448	5.02026	5.07178	4.64392	1.1826	0.18156	-0.057639	0.78687	0.48695	1.3878
WAG3054j	Crematogaster	schmidti	Wagner H. C.	9	108.264	50.549	14.858	85.14	41.922	15.46	85.296	41.633	17.572	93.355	50.136	24.899	85.857	47.618	21.524	29.897	26.552	21.715	1008.18	10.405	7.10978	3.85461	9.22713	6.47472	3.93192	9.23558	6.45236	4.1919	9.66204	7.08068	4.98989	9.26591	6.90058	4.6394	5.46781	5.15286	4.65994	1.0823	0.71826	0.4217	1.2577	1.0448	1.7374
WAG3054k	Crematogaster	schmidti	Wagner H. C.	9	118.233	63.007	18.558	139.371	87.944	31.57	142.762	93.21	37.773	158.013	108.542	54.589	148.052	97.115	39.866	36.588	33.286	27.293	976.062	10.8735	7.93769	4.3079	11.8055	9.37785	5.61872	11.9483	9.65453	6.14597	12.5703	10.4183	7.38844	12.1677	9.85469	6.31395	6.0488	5.7694	5.22427	1.8517	4.0475	4.1928	4.8714	3.895	3.0513
WAG3054l	Crematogaster	schmidti	Wagner H. C.	9	112.629	54.872	15.877	100.876	51.382	17.941	109.065	55.202	19.637	123.38	71.588	28.557	110.678	61.99	22.697	25.608	23.624	18.745	1092.33	10.6127	7.40756	3.9846	10.0437	7.16812	4.23568	10.4434	7.4298	4.43137	11.1077	8.46097	5.34387	10.5204	7.87337	4.76414	5.06043	4.86045	4.32955	1.341	1.4729	1.3631	2.3723	1.7876	0.98133
WAG3054m	Crematogaster	schmidti	Wagner H. C.	9	87.859	38.227	12.031	93.423	47.245	15.925	106.597	56.708	21.281	121.072	73.367	32.088	105.057	57.296	23.208	25.879	25.025	20.602	1032.49	9.37331	6.1828	3.46857	9.66556	6.8735	3.99061	10.3246	7.53047	4.61313	11.0033	8.56545	5.66463	10.2497	7.56941	4.81747	5.08714	5.0025	4.53894	0.20131	1.0373	1.5323	2.6068	1.6434	1.2856
WAG3054n	Crematogaster	schmidti	Wagner H. C.	9	100.815	49.063	15.749	108.656	64.196	22.366	131.816	84.064	29.864	131.34	84.652	35.765	130.022	80.199	29.075	34.579	31.798	25.355	1066.73	10.0407	7.0045	3.9685	10.4238	8.01224	4.72927	11.4811	9.16864	5.4648	11.4604	9.20065	5.98038	11.4027	8.95539	5.39212	5.88039	5.63897	5.03537	1.054	2.3501	3.272	3.1742	2.7965	2.6872
WAG3054o	Crematogaster	schmidti	Wagner H. C.	9	119.116	63.49	19.37	128.644	77.387	25.453	137.939	86.252	30.175	147.495	96.799	40.941	134.39	83.613	34.66	31.732	28.016	22	1031.62	10.914	7.96806	4.40114	11.3421	8.79699	5.0451	11.7447	9.2872	5.49318	12.1448	9.83865	6.39852	11.5927	9.14401	5.88727	5.63312	5.29301	4.69042	1.9487	3.1768	3.4165	3.8685	3.2245	1.9741
WAG3054p	Crematogaster	schmidti	Wagner H. C.	9	121.725	69.224	21.669	104.496	61.441	23.916	98.999	58.214	27.37	109.469	69.946	37.2	108.912	70.267	34.781	47.861	37.781	27.551	964.199	11.0329	8.3201	4.655	10.2223	7.83843	4.8904	9.94982	7.62981	5.23163	10.4627	8.36337	6.09918	10.4361	8.38254	5.89754	6.91816	6.14663	5.2489	2.3073	2.3806	2.0124	2.6982	2.6683	3.8981
WAG3054q	Crematogaster	schmidti	Wagner H. C.	9	101.749	47.861	15.621	46.49	23.74	13.152	42.317	26.094	19.116	59.199	34.23	22.397	82.753	45.162	21.405	20.924	20.095	16.784	1151.59	10.0871	6.91816	3.95234	6.81836	4.87237	3.62657	6.50515	5.10823	4.37218	7.69409	5.85064	4.73255	9.09687	6.72027	4.62655	4.57428	4.48274	4.09683	1.022	-0.79189	-0.71277	0.1386	0.92915	0.19224
WAG3054r	Crematogaster	schmidti	Wagner H. C.	9	117.628	59.486	16.529	117.053	66.645	21.911	114.533	66.408	25.866	131.369	82.686	33.857	127.95	78.927	30.609	33.555	30.881	23.931	1038.04	10.8456	7.71272	4.06559	10.8191	8.16364	4.68092	10.702	8.14911	5.08586	11.4616	9.09318	5.81868	11.3115	8.88409	5.53254	5.79267	5.55707	4.89193	1.5678	2.464	2.3048	3.0229	2.8366	2.4487
WAG3054s	Crematogaster	schmidti	Wagner H. C.	9	113.414	58.167	17.652	110.022	60.705	20.303	105.375	59.657	23.749	111.899	66.124	29.341	134.341	84.549	33.709	34.315	30.33	23.516	1020.34	10.6496	7.62673	4.20143	10.4891	7.79134	4.50589	10.2652	7.72379	4.87329	10.5782	8.13167	5.41673	11.5906	9.19505	5.80595	5.8579	5.50727	4.84933	1.604	2.0754	1.8245	2.1696	3.1914	2.4133
WAG3054t	Crematogaster	schmidti	Wagner H. C.	9	74.285	32.36	13.018	83.817	41.544	14.418	89.186	43.926	16.658	95.583	52.022	25.069	91.234	51.463	22.741	28.101	26.146	20.923	1039.64	8.61887	5.68859	3.60805	9.15516	6.44546	3.7971	9.44383	6.62767	4.08142	9.77666	7.21263	5.0069	9.55165	7.17377	4.76875	5.30104	5.11332	4.57417	-0.031775	0.56436	0.45516	1.3469	1.2966	1.5327
WAG3057a	Crematogaster	schmidti	Wagner H. C.	9	128.756	76.094	25.444	125.914	74.145	25.559	134.616	83.595	31.3	135.102	87.402	42.341	155.737	100.472	42.857	30.473	28.415	22.693	968.285	11.3471	8.72319	5.0442	11.2211	8.61075	5.05559	11.6024	9.14303	5.59464	11.6233	9.3489	6.507	12.4795	10.0236	6.54653	5.52024	5.33057	4.76372	2.8413	3.084	3.4058	3.6321	4.18	1.9966
WAG3057b	Crematogaster	schmidti	Wagner H. C.	9	146.571	83.626	24.699	131.489	76.331	23.897	142.136	86.555	29.44	148.249	96.059	41.575	149.085	93.419	35.7	31.565	30.538	24.638	997.501	12.1067	9.14473	4.96981	11.4669	8.73676	4.88846	11.9221	9.30349	5.42586	12.1758	9.80097	6.44787	12.21	9.66535	5.97495	5.61827	5.52612	4.96367	3.1043	3.0407	3.4118	3.8959	3.6222	2.3785
WAG3057c	Crematogaster	schmidti	Wagner H. C.	9	124.994	65.364	18.238	80.761	38.436	15.189	67.552	32.232	15.458	92.139	49.422	24.754	89.395	47.469	20.098	26.805	27.387	22.081	987.503	11.1801	8.0848	4.2706	8.98671	6.19968	3.89731	8.219	5.67732	3.93167	9.59891	7.03008	4.97534	9.45489	6.88978	4.48308	5.17735	5.23326	4.69904	1.944	0.51933	-0.40138	1.2132	0.98856	1.657
WAG3057d	Crematogaster	schmidti	Wagner H. C.	9	121.742	60.695	16.691	86.234	38.924	14.761	75.85	34.706	16.694	94.815	50.3	27.47	90.57	49.703	23.192	26.009	25.169	19.925	1031.26	11.0337	7.7907	4.08546	9.28623	6.23891	3.842	8.70919	5.89118	4.08583	9.7373	7.09225	5.24118	9.51683	7.05004	4.81581	5.0999	5.01687	4.46374	1.6555	0.55936	-0.047452	1.4533	1.2723	1.2415
WAG3057e	Crematogaster	schmidti	Wagner H. C.	9	126.962	67.407	16.955	101.145	49.361	15.724	107.751	56.664	19.801	133.044	80.385	30.895	137.992	83.48	30.843	27.459	27.606	22.133	1020.98	11.2677	8.21018	4.11764	10.0571	7.02574	3.96535	10.3803	7.52755	4.44983	11.5345	8.96577	5.55833	11.747	9.13674	5.55365	5.24013	5.25414	4.70457	1.8816	1.172	1.404	2.8136	3.0492	1.7163
WAG3057f	Crematogaster	schmidti	Wagner H. C.	9	115.235	58.101	16.607	94.737	47.494	16.308	105.512	57.083	20.327	125.005	75.573	30.543	144.641	90.909	36.696	28.383	27.896	23.296	1008.01	10.7348	7.6224	4.07517	9.73329	6.89159	4.03832	10.2719	7.55533	4.50855	11.1806	8.69327	5.52657	12.0267	9.53462	6.05772	5.32757	5.28167	4.82659	1.5185	1.1055	1.4381	2.6031	3.5815	1.8938
WAG3057g	Crematogaster	schmidti	Wagner H. C.	9	139.685	77.932	22.144	105.714	55.895	19.808	94.123	49.994	22.212	108.18	64.506	32.772	107.923	61.921	25.529	28.878	29.018	23.71	1003.25	11.8188	8.82791	4.70574	10.2817	7.4763	4.45062	9.7017	7.07064	4.71296	10.401	8.03156	5.72468	10.3886	7.86899	5.05262	5.37383	5.38684	4.86929	2.7094	1.8503	1.2594	2.3007	1.9356	2.0407
WAG3057h	Crematogaster	schmidti	Wagner H. C.	9	137.233	78.369	25.318	129.455	73.835	24.104	129.779	74.891	26.877	139.649	90.306	42.022	145.833	93.074	40.049	33.195	32.007	25.983	914.079	11.7146	8.85263	5.0317	11.3778	8.59273	4.90958	11.3921	8.65396	5.1843	11.8173	9.50295	6.48244	12.0761	9.64749	6.32843	5.76151	5.65747	5.09735	2.9623	2.9821	2.7866	3.7204	3.8057	2.6816
WAG3057i	Crematogaster	schmidti	Wagner H. C.	9	130.316	67.56	21.274	117.519	63.818	21.067	113.506	60.655	23.055	145.211	91.923	39.112	125.114	73.18	28.164	26.706	26.263	22.271	1085.49	11.4156	8.21949	4.61237	10.8406	7.98862	4.58988	10.6539	7.78813	4.80156	12.0504	9.58765	6.25396	11.1854	8.55453	5.30698	5.16778	5.12474	4.71922	2.3279	2.318	1.8921	3.6518	2.5426	1.5826
WAG3057j	Crematogaster	schmidti	Wagner H. C.	9	136.756	76.184	24.985	113.006	61.7	22.436	109.669	58.083	24.395	131.205	81.131	36.307	143.143	89.363	35.782	30.441	29.2	24.157	1018.77	11.6943	8.72834	4.9985	10.6304	7.85493	4.73667	10.4723	7.62122	4.93913	11.4545	9.00727	6.02553	11.9642	9.4532	5.98181	5.51734	5.4037	4.91498	2.8873	2.3486	1.8927	3.1312	3.4885	2.1797
WAG3061a	Crematogaster	schmidti	Wagner H. C.	9	115.676	63.298	15.549	119.919	71.926	22.673	109.261	62.898	21.89	110.615	68.14	27.534	128.071	80.953	27.85	39.859	28.411	16.858	883.657	10.7553	7.956	3.94322	10.9508	8.48092	4.76162	10.4528	7.93083	4.67868	10.5174	8.2547	5.24729	11.3168	8.99739	5.27731	6.3134	5.3302	4.10585	1.5292	2.6942	1.7929	2.0844	2.7185	1.9256
WAG3061b	Crematogaster	schmidti	Wagner H. C.	9	110.34	54.711	12.02	84.167	41.381	13.112	92.792	46.68	15.603	102.31	56.392	21.946	116.755	66.603	20.403	29.136	23.874	16.185	923.545	10.5043	7.39669	3.46699	9.17426	6.43281	3.62105	9.63286	6.83228	3.95006	10.1148	7.50946	4.68466	10.8053	8.16107	4.51697	5.39778	4.8861	4.02306	0.88462	0.4019	0.47786	1.3191	1.807	0.949
WAG3061c	Crematogaster	schmidti	Wagner H. C.	9	119.783	63.962	13.864	111.603	61.765	17.146	103.003	53.148	15.604	112.391	62.634	20.953	130.383	77.824	22.512	38.763	28.734	17.754	952.632	10.9445	7.99762	3.72344	10.5642	7.85907	4.14077	10.149	7.29027	3.95019	10.6015	7.91416	4.57744	11.4185	8.82179	4.74468	6.22599	5.36041	4.21355	1.4069	1.7837	0.80855	1.516	2.3432	1.9868
WAG3061d	Crematogaster	schmidti	Wagner H. C.	9	118.589	63.631	15.633	95.871	51.816	15.32	98.901	51.505	16.109	103.839	58.981	21.666	114.227	65.946	21.054	29.383	23.428	15.681	888.798	10.8899	7.9769	3.95386	9.79137	7.19833	3.91408	9.9449	7.1767	4.0136	10.1901	7.67991	4.65468	10.6877	8.12071	4.58846	5.42061	4.84025	3.95992	1.577	1.1239	0.76153	1.3808	1.8085	0.87366
WAG3061e	Crematogaster	schmidti	Wagner H. C.	9	98.383	47.795	12.976	87.354	44.782	14.482	83.839	41.732	14.575	97.655	53.282	22.279	109.483	62.699	20.765	29.353	23.211	15.106	948.507	9.91882	6.91339	3.60222	9.34634	6.69194	3.80552	9.15636	6.46003	3.81772	9.88205	7.29945	4.72006	10.4634	7.91827	4.55686	5.41784	4.81778	3.88664	0.6917	0.71563	0.07926	1.2078	1.6594	0.79264
WAG3061f	Crematogaster	schmidti	Wagner H. C.	9	115.781	54.542	11.842	91.43	44.63	13.05	49	22.128	10.864	66.895	31.46	14.488	104.264	55.935	17.161	19.09	20.554	16.057	1073.8	10.7602	7.38526	3.44122	9.5619	6.68057	3.61248	7	4.70404	3.29606	8.17894	5.60892	3.80631	10.211	7.47897	4.14258	4.36921	4.53365	4.00712	0.91986	0.58779	-1.6878	-0.47143	1.1752	0.032172
WAG3061g	Crematogaster	schmidti	Wagner H. C.	9	109.448	55.443	11.524	92.066	47.559	13.218	69.278	33.073	11.75	84.51	43.128	18.013	125.025	74.912	24.067	37.053	27.086	16.514	969.518	10.4617	7.44601	3.3947	9.5951	6.8963	3.63566	8.32334	5.75091	3.42783	9.19293	6.56719	4.24417	11.1815	8.65517	4.90581	6.08712	5.20442	4.06374	0.83189	0.70078	-0.77995	0.43715	2.3256	1.6534
WAG3061h	Crematogaster	schmidti	Wagner H. C.	9	112.064	53.577	12.451	114.541	62.855	18.43	84.86	41.116	15.225	90.825	46.932	19.463	108.87	62.344	20.104	25.775	22.491	15.682	966.987	10.586	7.31963	3.5286	10.7024	7.92811	4.29302	9.21195	6.41218	3.90192	9.53022	6.85069	4.41169	10.4341	7.89582	4.48375	5.07691	4.74247	3.96005	0.92826	1.9858	0.1467	0.74119	1.5979	0.58764
WAG3061i	Crematogaster	schmidti	Wagner H. C.	9	88.93	42.8	11.432	91.435	45.138	13.29	53.967	26.325	12.482	84.382	42.993	16.38	114.362	64.48	18.512	22.052	21.329	15.178	907.328	9.43027	6.54217	3.38112	9.56217	6.71848	3.64555	7.34622	5.13079	3.53299	9.18597	6.5569	4.04722	10.694	8.02994	4.30256	4.69596	4.61833	3.8959	0.26621	0.63299	-1.2097	0.29604	1.5965	0.20413
WAG3061j	Crematogaster	schmidti	Wagner H. C.	9	123.782	66.16	16.79	116.767	65.667	18.853	96.282	50.66	18.259	101.734	55.545	22.901	125.045	75.157	24.973	22.74	21.64	15.783	914.76	11.1257	8.13388	4.09756	10.8059	8.10352	4.342	9.81234	7.11758	4.27306	10.0863	7.45285	4.7855	11.1824	8.66931	4.9973	4.76865	4.65188	3.97278	1.8052	2.1248	0.92667	1.3603	2.3887	0.33944
WAG3130a	Crematogaster	schmidti	Wagner H. C.	9	111.582	53.983	17.274	105.129	53.319	18.777	103.179	52.007	22.988	129.596	78.709	36.615	128.405	77.026	31.183	27.286	27.818	22.553	1099.02	10.5632	7.34731	4.1562	10.2532	7.30199	4.33324	10.1577	7.21159	4.79458	11.384	8.87181	6.05103	11.3316	8.77645	5.58417	5.2236	5.27428	4.749	1.4502	1.6676	1.5104	3.0807	2.8346	1.7594
WAG3130b	Crematogaster	schmidti	Wagner H. C.	9	121.633	66.982	18.11	126.996	76.973	25.293	130.645	79.649	28.654	158.369	106.728	45.779	129.502	78.471	29.48	32.908	27.293	20.299	1211.5	11.0287	8.18425	4.25558	11.2693	8.77343	5.02921	11.43	8.92463	5.35294	12.5845	10.3309	6.76602	11.3799	8.85839	5.42955	5.73655	5.22427	4.50544	1.93	3.1346	3.0578	4.4136	2.779	1.8272
WAG3130c	Crematogaster	schmidti	Wagner H. C.	9	112.397	58.688	16.733	109.767	61.407	21.013	112.691	65.205	25.11	134.622	88.773	39.417	127.744	80.452	33.084	37.173	37.069	30.096	1003.75	10.6017	7.66081	4.0906	10.477	7.83626	4.58399	10.6156	8.07496	5.01099	11.6027	9.42194	6.2783	11.3024	8.9695	5.75187	6.09697	6.08843	5.48598	1.513	2.1617	2.1855	3.4971	3.004	3.5521
WAG3130d	Crematogaster	schmidti	Wagner H. C.	9	84.65	38.96	15.298	79.605	41.963	18.527	75.638	39.632	21.672	103.923	61.904	33.98	100.233	57.287	25.256	31.768	30.508	24.929	1060	9.20054	6.24179	3.91127	8.92216	6.47789	4.3043	8.69701	6.2954	4.65532	10.1943	7.86791	5.82924	10.0116	7.56882	5.02553	5.63631	5.5234	4.99289	0.54606	0.98572	0.61522	2.2608	1.716	2.4119
WAG3130e	Crematogaster	schmidti	Wagner H. C.	9	80.878	38.445	15.571	70.826	36.107	14.736	95.516	49.902	19.605	103.233	59.9	30.752	103.243	62.93	31.258	32.402	33.485	28.07	1021.57	8.99322	6.2004	3.94601	8.41582	6.00891	3.83875	9.77323	7.06413	4.42775	10.1604	7.73951	5.54545	10.1609	7.93284	5.59089	5.69228	5.78662	5.29811	0.51153	0.24704	1.0279	2.009	2.2426	2.9101
WAG3130f	Crematogaster	schmidti	Wagner H. C.	9	108.351	55.653	16.17	86.675	45.568	16.234	97.374	50.766	18.114	127.711	78.702	30.315	120.116	73.193	27.98	31.349	28.913	22.863	1060.43	10.4092	7.46009	4.02119	9.30994	6.75041	4.02914	9.86783	7.12503	4.25605	11.3009	8.87141	5.50591	10.9597	8.55529	5.28961	5.59902	5.37708	4.78153	1.3412	0.93525	0.92971	2.6851	2.4766	2.0962
WAG3130g	Crematogaster	schmidti	Wagner H. C.	9	132.486	68.356	17.173	113.049	57.546	19.035	146.013	87.18	32.069	126.635	75.212	28.455	129.552	74.36	25.284	39.657	33.092	25.225	1044.5	11.5103	8.26777	4.14403	10.6325	7.58591	4.36291	12.0836	9.33702	5.66295	11.2532	8.67249	5.33432	11.3821	8.62322	5.02832	6.29738	5.75256	5.02245	1.9804	1.9006	3.6744	2.4807	2.4403	3.0195
WAG3130h	Crematogaster	schmidti	Wagner H. C.	9	143.412	77.728	21.38	108.351	55.428	19.477	112.263	57.258	22.851	164.946	102.823	39.563	139.155	85.966	33.778	41.623	35.161	26.66	1057.34	11.9755	8.81635	4.62385	10.4092	7.445	4.41328	10.5954	7.5669	4.78027	12.8431	10.1402	6.28991	11.7964	9.27179	5.81188	6.45159	5.92967	5.16333	2.6749	1.8361	1.7643	4.0774	3.2737	3.3714
WAG3130i	Crematogaster	schmidti	Wagner H. C.	9	135.872	66.406	16.187	118.718	59.388	16.631	125.614	68.399	22.12	146.628	85.884	30.998	137.981	85.358	34.194	37.87	32.031	23.307	1045.95	11.6564	8.14899	4.02331	10.8958	7.70636	4.07811	11.2078	8.27037	4.70319	12.109	9.26736	5.56758	11.7465	9.23894	5.84756	6.15386	5.65959	4.82773	1.8745	1.751	2.1575	3.0734	3.2719	2.6952
WAG3130j	Crematogaster	schmidti	Wagner H. C.	9	136.734	67.165	16.223	127.929	66.175	18.905	141.471	77.78	22.691	171.267	105.184	37.278	123.329	71.517	27.416	29.264	26.29	20.255	1045.2	11.6933	8.19543	4.02778	11.3106	8.1348	4.34799	11.8942	8.8193	4.76351	13.0869	10.2559	6.10557	11.1054	8.45677	5.23603	5.40962	5.12738	4.50056	1.9029	2.2704	2.624	4.0534	2.4424	1.5479
WAG3137a	Crematogaster	schmidti	Wagner H. C.	4	133.861	61.77	21.181	90.061	37.908	18.264	82.307	36.22	22.134	96.569	42.463	23.671	127.318	70.086	43.421	32.337	30.497	28.504	1066.85	11.5698	7.85939	4.60228	9.49005	6.15695	4.27364	9.07232	6.01831	4.70468	9.82695	6.51636	4.86529	11.2835	8.37174	6.58946	5.68656	5.52241	5.33891	2.2322	0.97762	0.63949	1.0001	3.3082	2.7327
WAG3137b	Crematogaster	schmidti	Wagner H. C.	4	140.424	70.272	20.42	121.954	64.655	21.804	105.693	57.526	24.092	84.777	39.485	17.083	135.492	82.182	47.128	49.705	39.509	34.585	946.441	11.8501	8.38284	4.51885	11.0433	8.04083	4.66948	10.2807	7.58459	4.90836	9.20744	6.28371	4.13316	11.6401	9.06543	6.86498	7.05018	6.28562	5.8809	2.4095	2.463	1.7999	0.2578	3.8237	4.6194
WAG3139a	Crematogaster	schmidti	Wagner H. C.	4	73.656	33.036	12.528	77.117	40.093	18.499	81.074	42.135	22.418	110.702	66.088	32.326	97.701	54.728	25.496	30.926	27.269	20.072	940.565	8.58231	5.7477	3.53949	8.78163	6.3319	4.30105	9.00411	6.49115	4.73477	10.5215	8.12945	5.6856	9.88438	7.39784	5.04936	5.56111	5.22197	4.48018	-0.076646	0.8908	0.8483	2.34	1.6372	1.6975
WAG3139b	Crematogaster	schmidti	Wagner H. C.	4	78.135	35.971	14.783	54.652	28.846	14.964	65.16	34.404	20.481	97.299	55.406	29.319	123.553	72.29	29.491	29.213	27.928	23.405	981.578	8.8394	5.99758	3.84487	7.3927	5.37085	3.86833	8.07217	5.86549	4.52559	9.86403	7.44352	5.4147	11.1154	8.50235	5.43056	5.40491	5.28469	4.83787	0.32198	-0.23105	0.15528	1.7356	2.5842	1.9527
WAG3139c	Crematogaster	schmidti	Wagner H. C.	4	111.827	57.865	15.418	55.73	27.229	13.485	52.657	26.675	15.693	92.105	48.604	22.214	104.702	61.46	26.613	28.959	28.825	23.639	929.922	10.5748	7.6069	3.92658	7.46525	5.21814	3.67219	7.25651	5.16478	3.96144	9.59713	6.97166	4.71317	10.2324	7.83964	5.15878	5.38136	5.36889	4.862	1.3528	-0.4525	-0.84704	1.0104	1.9535	2.025
WAG3139d	Crematogaster	schmidti	Wagner H. C.	4	74.727	37.528	14.623	98.607	54.685	21.267	100.292	57.351	25.988	113.52	73.168	38.368	115.706	72.879	33.13	38.685	37.895	30.447	853.181	8.64448	6.12601	3.824	9.93011	7.39493	4.61162	10.0146	7.57304	5.09784	10.6546	8.55383	6.19419	10.7567	8.53692	5.75587	6.21973	6.15589	5.51788	0.3029	1.8783	1.8893	2.8819	2.7141	3.7067
WAG3139e	Crematogaster	schmidti	Wagner H. C.	4	109.192	55.824	16.986	60.659	31.788	15.971	56.038	31.046	19.511	75.037	43.979	25.742	89.561	50.93	22.876	27.877	28.435	23.282	961.098	10.4495	7.47155	4.12141	7.78839	5.63808	3.99637	7.48585	5.57189	4.41713	8.66239	6.63167	5.07366	9.46367	7.13653	4.78289	5.27987	5.33245	4.82514	1.4374	0.090419	-0.21819	0.90287	1.2703	1.9035
WAG3139f	Crematogaster	schmidti	Wagner H. C.	4	89.119	40.11	14.497	80.332	39.63	17.712	79.208	40.998	22.959	100.777	55.952	31.096	112.108	62.879	25.101	25.236	25.753	21.791	946.389	9.44029	6.33325	3.80749	8.96281	6.29524	4.20856	8.89989	6.40297	4.79156	10.0388	7.48011	5.57638	10.5881	7.92963	5.01009	5.02354	5.07474	4.66808	0.54851	0.83727	0.83266	1.9032	1.9799	1.4125
WAG3139g	Crematogaster	schmidti	Wagner H. C.	4	84.009	38.361	13.598	34.238	21.578	14.35	34.535	22.343	16.664	49.289	30.315	23.586	86.03	51.959	28.09	27.523	28.713	24.726	1008.49	9.16564	6.19363	3.68755	5.85132	4.64521	3.78814	5.87665	4.72684	4.08216	7.02061	5.50591	4.85654	9.27524	7.20826	5.3	5.24624	5.35845	4.97252	0.33666	-0.97555	-1.2922	-0.069797	1.5765	2.0275
WAG3139h	Crematogaster	schmidti	Wagner H. C.	4	92.729	42.677	14.747	97.44	50.432	21.033	99.035	53.922	28.429	120.051	73.695	35.679	117.663	68.559	27.066	31.841	31.536	26.639	944.239	9.62959	6.53276	3.84018	9.87117	7.10155	4.58617	9.95163	7.34316	5.33189	10.9568	8.58458	5.97319	10.8473	8.28004	5.2025	5.64278	5.61569	5.1613	0.68882	1.7268	1.9782	2.815	2.2932	2.6302
WAG3139i	Crematogaster	schmidti	Wagner H. C.	4	94.604	44.553	15.353	48.782	25.484	14.553	48.759	26.28	17.803	59.442	35.583	25.973	82.415	48.361	26.055	24.625	25.13	21.435	970.218	9.72646	6.6748	3.91829	6.98441	5.04817	3.81484	6.98276	5.1264	4.21936	7.70986	5.96515	5.09637	9.07827	6.95421	5.10441	4.96236	5.01298	4.62979	0.825	-0.50832	-0.71168	0.43585	1.3117	1.2944
WAG3139j	Crematogaster	schmidti	Wagner H. C.	4	65.798	32.329	14.333	49.027	27.474	15.178	55.456	32.46	21.207	67.42	41.756	27.902	89.2	52.22	25.253	30.637	27.521	22.2	974.446	8.1116	5.68586	3.78589	7.00193	5.24156	3.8959	7.44688	5.69737	4.60511	8.21097	6.46189	5.28223	9.44458	7.22634	5.02524	5.53507	5.24605	4.71169	-0.0057801	-0.35453	-0.012052	0.87256	1.4513	1.8953
WAG3141a	Crematogaster	schmidti	Wagner H. C.	4	124.771	62.954	15.461	87.338	41.427	14.988	75.925	37.859	17.615	94.628	50.999	24.486	100.877	56.319	23.579	28.79	28.102	21.738	943.194	11.1701	7.93436	3.93205	9.34548	6.43638	3.87143	8.7135	6.15297	4.19702	9.72769	7.14136	4.94833	10.0438	7.5046	4.85582	5.36563	5.30113	4.6624	1.6105	0.67767	0.16131	1.2679	1.5933	1.7942
WAG3141b	Crematogaster	schmidti	Wagner H. C.	4	83.47	34.934	12.14	27.998	17.373	11.35	33.625	21.122	14.896	58.056	32.93	20.77	73.217	42.3	23.374	23.894	25.397	20.331	1078.55	9.13619	5.9105	3.48425	5.29131	4.16809	3.36898	5.79871	4.59587	3.85953	7.61945	5.73847	4.55741	8.55669	6.50385	4.83467	4.88815	5.03954	4.50899	0.064586	-1.6882	-1.5616	-0.042276	0.84867	1.1686
WAG3141c	Crematogaster	schmidti	Wagner H. C.	4	81.998	35.219	11.635	78.943	36.982	13.628	82.186	40.386	18.159	112.924	64.12	27.493	109.264	63.253	28.17	28.12	27.149	21.645	938.55	9.05527	5.93456	3.41101	8.88499	6.08128	3.69161	9.06565	6.355	4.26134	10.6266	8.0075	5.24338	10.4529	7.95318	5.30754	5.30283	5.21047	4.65242	-0.0066787	0.25812	0.39581	2.0155	2.1429	1.6761
WAG3141d	Crematogaster	schmidti	Wagner H. C.	4	82.65	36.617	13.924	79.22	39.457	15.88	97.41	49.542	19.857	115.567	65.658	28.018	128.763	76.858	28.555	24.155	24.754	21.449	1091.58	9.0912	6.0512	3.73149	8.90056	6.28148	3.98497	9.86965	7.03861	4.45612	10.7502	8.10296	5.2932	11.3474	8.76687	5.34369	4.91477	4.97534	4.63131	0.30635	0.60991	1.0672	2.1158	2.6833	1.237
WAG3141e	Crematogaster	schmidti	Wagner H. C.	4	82.209	35.504	13.548	74.397	34.352	14.505	69.692	32.26	16.379	94.744	49.65	24.13	117.519	68.047	29.234	28.621	30.018	25.596	1050.53	9.06692	5.95852	3.68076	8.62537	5.86106	3.80854	8.34817	5.67979	4.0471	9.73365	7.04628	4.91223	10.8406	8.24906	5.40685	5.34986	5.47887	5.05925	0.22688	0.21527	-0.26605	1.2088	2.409	2.2584
WAG3141f	Crematogaster	schmidti	Wagner H. C.	4	95.634	42.668	15.436	54.312	27.82	14.594	58.411	31.751	20.332	81.573	43.815	26.736	89.336	49.688	25.219	29.521	30.839	26.298	1091.03	9.77926	6.53207	3.92887	7.36967	5.27447	3.82021	7.64271	5.6348	4.5091	9.03178	6.61929	5.17069	9.45177	7.04897	5.02185	5.43332	5.55329	5.12816	0.7971	-0.31845	-0.070267	1.0551	1.3859	2.4258
WAG3141g	Crematogaster	schmidti	Wagner H. C.	4	78.248	34.45	14.314	72.125	34.803	15.873	71.518	34.409	18.207	102.638	54.753	27.21	103.929	57.491	25.147	27.251	26.616	21.71	932.292	8.84579	5.86941	3.78338	8.49264	5.89941	3.98409	8.45683	5.86592	4.26697	10.131	7.39953	5.21632	10.1946	7.58228	5.01468	5.22025	5.15907	4.6594	0.22868	0.35837	0.032467	1.6476	1.7589	1.5913
WAG3141h	Crematogaster	schmidti	Wagner H. C.	4	91.966	42.225	15.001	70.944	35.239	15.775	79.9	40.008	20.919	107.833	60.581	29.278	95.902	52.002	24.351	29.96	30.151	25.311	1108.15	9.58989	6.49808	3.87311	8.42283	5.93624	3.97178	8.93868	6.32519	4.57373	10.3843	7.78338	5.41091	9.79296	7.21124	4.93467	5.47357	5.49099	5.031	0.69468	0.34352	0.62081	1.9875	1.474	2.3194
WAG3141i	Crematogaster	schmidti	Wagner H. C.	4	92.012	40.76	13.029	41.753	20.675	11.927	41.351	21.777	14.645	66.91	32.611	18.442	58.599	31.527	15.96	19.722	17.827	14.97	1013.73	9.59229	6.38436	3.60957	6.46166	4.54698	3.45355	6.43047	4.66658	3.82688	8.17985	5.7106	4.29441	7.655	5.61489	3.995	4.44095	4.2222	3.86911	0.43869	-1.1674	-1.3933	-0.097084	-0.22769	-0.28569
WAG3141j	Crematogaster	schmidti	Wagner H. C.	4	64.082	30.404	15.121	81.094	41.945	18.663	77.196	41.309	23.467	90.359	51.978	31.108	95.045	53.475	24.155	26.31	26.654	22.632	1090.62	8.00512	5.51398	3.88857	9.00522	6.4765	4.32007	8.78613	6.42721	4.84427	9.50574	7.20958	5.57745	9.7491	7.31266	4.91477	5.12933	5.16275	4.75731	-0.0053226	1.0208	0.8587	1.6723	1.4879	1.6212
WAG3144a	Crematogaster	schmidti	Wagner H. C.	4	91.847	40.864	13.132	77.341	38.364	14.949	85.283	43.566	18.726	103.87	58.176	25.449	105.808	61.734	24.839	21.711	20.782	15.731	1040.33	9.58368	6.3925	3.62381	8.79437	6.19387	3.86639	9.23488	6.60045	4.32735	10.1917	7.62732	5.0447	10.2863	7.8571	4.98387	4.65951	4.55873	3.96623	0.4512	0.43982	0.60194	1.6299	1.8628	0.19414
WAG3144b	Crematogaster	schmidti	Wagner H. C.	4	102.081	53.442	15.76	102.173	58.343	19.697	111.709	66.045	22.765	124.202	81.223	35.189	128.36	83.748	32.848	37.466	29.152	19.376	981.286	10.1035	7.3104	3.96989	10.1081	7.63826	4.43813	10.5692	8.12681	4.77127	11.1446	9.01238	5.93203	11.3296	9.15139	5.73132	6.12095	5.39926	4.40182	1.1752	1.8572	1.9872	2.9932	3.0644	2.1118
WAG3144c	Crematogaster	schmidti	Wagner H. C.	4	97.326	45.423	11.253	88.895	46.926	14.069	87.924	46.23	15.425	113.567	67.935	23.855	106.638	60.691	18.829	20.539	18.811	13.899	1126.65	9.86539	6.73966	3.35455	9.42841	6.85026	3.75087	9.37678	6.79926	3.92747	10.6568	8.24227	4.88416	10.3266	7.79044	4.33924	4.532	4.33716	3.72814	0.41497	0.74706	0.37666	1.8638	1.4418	-0.25826
WAG3144d	Crematogaster	schmidti	Wagner H. C.	4	108.17	57.283	17.142	107.009	63.057	21.933	126.951	80.826	29.628	135.78	90.458	38.522	120.876	71.868	26.843	32.139	25.968	18.193	1034.92	10.4005	7.56855	4.14029	10.3445	7.94084	4.68327	11.2673	8.99033	5.44316	11.6525	9.51094	6.20661	10.9944	8.4775	5.18102	5.66913	5.09588	4.26533	1.4748	2.26	3.1211	3.4933	2.3881	1.4831
WAG3144e	Crematogaster	schmidti	Wagner H. C.	4	113.335	60.099	17.488	127.119	78.696	25.727	143.118	94.562	34.751	149.682	100.869	40.311	132.746	85.062	31.234	40.425	31.041	20.645	1025.27	10.6459	7.75235	4.18187	11.2747	8.87108	5.07218	11.9632	9.7243	5.895	12.2345	10.0434	6.34909	11.5215	9.22291	5.58874	6.35807	5.57145	4.54368	1.6302	3.2133	4.0084	3.9333	3.0477	2.511
WAG3144f	Crematogaster	schmidti	Wagner H. C.	4	112.778	59.379	17.455	116.569	67.771	21.628	129.706	80.164	27.147	147.322	99.152	43.381	143.646	93.14	35.076	26.75	22.466	16.129	1037.19	10.6197	7.70578	4.17792	10.7967	8.23231	4.65059	11.3889	8.95344	5.21028	12.1376	9.95751	6.58643	11.9852	9.65091	5.9225	5.17204	4.73983	4.01609	1.6048	2.4569	2.9354	4.0408	3.5288	0.69056
WAG3144g	Crematogaster	schmidti	Wagner H. C.	4	79.309	35.12	13.179	92.225	47.794	15.584	109.544	59.606	19.984	117.8	71.552	30.476	114.825	67.392	23.824	24.673	23.174	18.074	1112.24	8.90556	5.92621	3.63029	9.60338	6.91332	3.94766	10.4663	7.72049	4.47035	10.8536	8.45884	5.52051	10.7156	8.20926	4.88098	4.96719	4.81394	4.25135	0.13602	0.99728	1.5264	2.4311	2.0323	0.8222
WAG3144h	Crematogaster	schmidti	Wagner H. C.	4	103.616	51.814	16.624	113.343	67.839	23.369	115.593	72.08	28.776	131.722	89.056	41.371	137.817	90.03	32.297	31.48	27.889	20.861	1078.7	10.1792	7.19819	4.07725	10.6463	8.23644	4.83415	10.7514	8.48999	5.36433	11.477	9.43695	6.43203	11.7395	9.48841	5.68304	5.6107	5.281	4.56738	1.2431	2.5897	2.7042	3.5779	3.258	1.8475
WAG3144i	Crematogaster	schmidti	Wagner H. C.	4	124.236	67.516	27.742	116.235	66.455	23.837	118.369	69.664	29.473	130.397	83.597	39.804	138.678	87.37	33.825	29.573	29.488	23.422	956.755	11.1461	8.21681	5.26707	10.7812	8.15199	4.88232	10.8798	8.3465	5.4289	11.4192	9.14314	6.30904	11.7762	9.34719	5.81593	5.43811	5.43029	4.83963	2.8035	2.6358	2.7332	3.3688	3.2989	2.0891
WAG3144j	Crematogaster	schmidti	Wagner H. C.	4	86.859	41.669	12.296	92.971	50.089	15.629	113.742	66.249	20.385	115.744	69.698	24.836	115.311	69.88	24.559	29.554	23.152	15.493	1057.42	9.31982	6.45515	3.50657	9.64215	7.07736	3.95335	10.665	8.13935	4.51498	10.7584	8.34853	4.98357	10.7383	8.35943	4.9557	5.43636	4.81165	3.93611	0.31369	1.0756	1.7953	1.9969	2.14	0.84068
WAG3383a	Crematogaster	schmidti	Wagner H. C.	13	82.316	36.124	11.739	60.99	30.527	13.399	61.148	30.146	16.104	93.71	49.553	18.364	114.866	63.184	19.758	26.296	24.567	19.692	1058.35	9.07282	6.01032	3.42622	7.80961	5.52512	3.66046	7.81972	5.49054	4.01298	9.68039	7.03939	4.28532	10.7176	7.94884	4.445	5.12796	4.95651	4.43757	0.036073	-0.25765	-0.51543	0.76172	1.6623	1.1889
WAG3383b	Crematogaster	schmidti	Wagner H. C.	13	93.427	42.582	13.161	71.119	34.615	15.224	73.174	35.767	19.59	107.647	60.684	25.192	123.969	71.285	26.288	29.889	28.555	22.944	1036.65	9.66576	6.52549	3.62781	8.43321	5.88345	3.90179	8.55418	5.98055	4.42606	10.3753	7.78999	5.01916	11.1341	8.44304	5.12718	5.46708	5.34369	4.78999	0.51963	0.26123	0.2449	1.7182	2.3758	1.9967
WAG3383c	Crematogaster	schmidti	Wagner H. C.	13	33.132	15.246	9.514	27.955	16.112	11.566	31.298	19.148	13.691	52.718	27.578	15.62	68.496	31.473	12.273	20.529	19.969	15.942	1050.06	5.75604	3.90461	3.08448	5.28725	4.01398	3.40088	5.59446	4.37584	3.70014	7.26072	5.25148	3.95221	8.27623	5.61008	3.50328	4.53089	4.46867	3.99274	-1.7535	-1.7192	-1.8473	-0.7292	-0.38733	0.067227
WAG3383d	Crematogaster	schmidti	Wagner H. C.	13	79.439	34.468	12.095	61.072	31.017	15.815	59.62	30.081	15.541	48.943	30.607	21.696	110.949	60.266	20.715	25.226	24.534	19.545	1090.75	8.91286	5.87095	3.47779	7.81486	5.56929	3.97681	7.7214	5.48461	3.94221	6.99593	5.53236	4.6579	10.5332	7.76312	4.55137	5.02255	4.95318	4.42097	-0.0070988	0.05255	-0.60532	-0.20259	1.6161	1.1082
WAG3383e	Crematogaster	schmidti	Wagner H. C.	13	44.542	19.176	8.153	33.477	18.104	11.228	30.226	17.568	12.802	51.362	26.858	14.039	92.573	48.566	17.863	23.786	21.082	15.984	1050.53	6.67398	4.37904	2.85535	5.78593	4.25488	3.35082	5.49782	4.19142	3.57799	7.16673	5.18247	3.74687	9.62149	6.96893	4.22646	4.87709	4.59151	3.998	-1.5626	-1.5461	-2.0571	-0.91937	0.89661	0.37905
WAG3383f	Crematogaster	schmidti	Wagner H. C.	13	98.965	49.351	12.209	68.992	36.43	15.061	72.373	39.739	19.15	94.518	53.266	21.85	107.653	60.954	21.097	22.292	21.768	17.12	921.717	9.94812	7.02503	3.49414	8.30614	6.03573	3.88085	8.50723	6.30389	4.37607	9.72204	7.29836	4.6744	10.3756	7.8073	4.59315	4.72144	4.66562	4.13763	0.64783	0.26842	0.32636	1.1369	1.6201	0.46019
WAG3383g	Crematogaster	schmidti	Wagner H. C.	13	42.275	20.331	11.417	31.285	20.298	14.431	34.558	20.972	17.703	58.123	33.358	18.861	67.86	36.91	20.284	23.732	23.101	18.107	1058.02	6.50192	4.50899	3.37891	5.5933	4.50533	3.79882	5.87861	4.57952	4.20749	7.62384	5.77564	4.34293	8.23772	6.07536	4.50378	4.87155	4.80635	4.25523	-1.1265	-1.085	-1.2454	-0.17486	0.40474	0.7613
WAG3383h	Crematogaster	schmidti	Wagner H. C.	13	59.679	26.851	12.249	38.47	20.637	12.147	47.484	25.011	16.269	69.288	36.646	20.577	86.846	47.147	19.525	25.457	25.173	20.37	1038.91	7.72522	5.1818	3.49986	6.20242	4.5428	3.48525	6.89086	5.0011	4.03348	8.32394	6.05359	4.53619	9.31912	6.86637	4.41871	5.04549	5.01727	4.51331	-0.50641	-1.2055	-0.95046	0.23329	0.90614	1.2504
WAG3383i	Crematogaster	schmidti	Wagner H. C.	13	52.614	23.684	10.919	40.106	21.562	12.878	32.634	21.667	15.754	60.239	31.975	16.307	70.734	37.856	17.632	24.111	22.747	17.571	1030.86	7.25355	4.86662	3.30439	6.33293	4.64349	3.58859	5.71262	4.65478	3.96913	7.76138	5.65464	4.03819	8.41035	6.15272	4.19905	4.9103	4.76938	4.19178	-0.88749	-1.0382	-1.4642	-0.39649	0.28327	0.70237
WAG3383j	Crematogaster	schmidti	Wagner H. C.	13	44.612	20.13	9.183	51.651	27.099	12.84	44.995	24.36	14.032	70.92	37.29	16.576	103.223	55.626	20.471	34.695	25.164	16.915	1019.47	6.67922	4.48665	3.03035	7.18686	5.20567	3.58329	6.70783	4.93559	3.74593	8.4214	6.10655	4.07136	10.1599	7.45828	4.52449	5.89025	5.01637	4.11278	-1.3799	-0.60988	-1.2762	-0.042957	1.3959	1.4267
WAG3391a	Crematogaster	schmidti	Wagner H. C.	13	71.25	27.864	7.642	53.62	26.664	12.005	58.617	29.185	14.258	101.479	52.911	19.603	99.904	49.611	15.746	18.94	19.113	15.459	982.232	8.44097	5.27864	2.76442	7.32257	5.16372	3.46482	7.65617	5.40231	3.77598	10.0737	7.27399	4.42753	9.9952	7.04351	3.96812	4.35201	4.37184	3.93179	-0.91087	-0.70096	-0.80175	1.0436	0.85261	-0.16915
WAG3391b	Crematogaster	schmidti	Wagner H. C.	13	64.185	26.087	8.402	37.057	18.9	10.153	41.208	21.557	13.445	71.414	35.596	14.731	69.545	33.785	11.846	19.063	19.707	15.67	1015.29	8.01155	5.10754	2.89862	6.08745	4.34741	3.18638	6.41935	4.64295	3.66674	8.45068	5.96624	3.8381	8.33936	5.81249	3.4418	4.36612	4.43926	3.95854	-0.9604	-1.5857	-1.5452	-0.24906	-0.33638	-0.084952
WAG3391c	Crematogaster	schmidti	Wagner H. C.	13	91.977	40.714	12.352	57.096	29.136	13.185	63.95	33.698	17.677	100.757	53.576	21.509	124.514	70.617	21.962	22.73	21.319	16.729	918.37	9.59046	6.38075	3.51454	7.55619	5.39778	3.63112	7.99687	5.805	4.2044	10.0378	7.31956	4.63778	11.1586	8.40339	4.68636	4.7676	4.61725	4.09011	0.35861	-0.39807	-0.16906	1.1967	2.0893	0.41019
WAG3391d	Crematogaster	schmidti	Wagner H. C.	13	87.626	37.959	12.57	60.391	28.423	11.755	63.225	30.126	15.535	100.023	51.966	19.116	93.034	45.71	14.631	19.351	19.965	16.085	939.532	9.36088	6.16109	3.54542	7.77116	5.33132	3.42856	7.95141	5.48872	3.94145	10.0011	7.20874	4.37218	9.64541	6.76092	3.82505	4.39898	4.46822	4.01061	0.25431	-0.55608	-0.54355	0.96334	0.57307	0.0016548
WAG3391e	Crematogaster	schmidti	Wagner H. C.	13	96.234	44.399	11.789	82.752	41.619	15.19	88.591	44.158	20.151	113.227	63.958	22.806	90.525	47.46	16.505	21.081	19.879	15.858	935.755	9.80989	6.66326	3.43351	9.09681	6.45128	3.89744	9.41228	6.64515	4.48899	10.6408	7.99737	4.77556	9.51446	6.88912	4.06263	4.59141	4.45859	3.98221	0.44074	0.64438	0.80802	1.6932	0.73782	0.087234
WAG3391f	Crematogaster	schmidti	Wagner H. C.	13	93.886	41.927	12.84	69.21	34.474	15.156	76.751	37.889	18.822	97.007	50.129	20.429	109.436	57.155	17.646	21.641	21.586	16.998	904.533	9.68948	6.47511	3.58329	8.31925	5.87146	3.89307	8.76076	6.1554	4.33843	9.84921	7.08018	4.51985	10.4612	7.56009	4.20071	4.65199	4.64607	4.12286	0.47117	0.21967	0.29756	0.97962	1.3029	0.39012
WAG3391g	Crematogaster	schmidti	Wagner H. C.	13	60.359	26.148	9.976	39.408	23.456	13.899	44.641	25.694	17.715	79.274	42.17	19.865	88.257	47.215	17.021	23.207	24.166	20.144	954.975	7.76911	5.11351	3.15848	6.27758	4.84314	3.72814	6.68139	5.06892	4.20892	8.90359	6.49384	4.45702	9.39452	6.87132	4.12565	4.81736	4.91589	4.48821	-0.8012	-0.84654	-0.82466	0.48553	0.74165	1.0106
WAG3391h	Crematogaster	schmidti	Wagner H. C.	13	95.918	42.209	11.474	93.969	48.73	16.693	109.009	60.732	24.578	119.024	66.642	23.945	112.354	59.633	23.977	19.973	19.971	16.361	916.242	9.79377	6.49685	3.38733	9.69376	6.98069	4.08571	10.4407	7.79307	4.95762	10.9098	8.16346	4.89336	10.5997	7.72224	4.89663	4.46912	4.46889	4.04487	0.34159	1.1735	1.9734	1.9022	1.8351	0.073664
WAG3391i	Crematogaster	schmidti	Wagner H. C.	13	97.62	43.132	11.551	74.056	36.59	13.757	84.941	42.007	17.224	113.904	63.874	25.602	126.863	73.882	32.003	22.852	23.884	19.031	962.79	9.88028	6.5675	3.39868	8.60558	6.04897	3.70904	9.21634	6.48128	4.15018	10.6726	7.99212	5.05984	11.2633	8.59546	5.65712	4.78038	4.88713	4.36245	0.39569	0.19092	0.39268	1.8946	2.7975	0.85966
WAG3391j	Crematogaster	schmidti	Wagner H. C.	13	90.346	43.042	12.243	94.242	49.95	19.825	76.629	40.107	21.742	101.653	54.789	22.081	100.873	54.536	18.675	26.729	25.714	20.41	893.532	9.50505	6.56064	3.499	9.70783	7.06753	4.45253	8.7538	6.33301	4.66283	10.0823	7.40196	4.69904	10.0436	7.38485	4.32146	5.17001	5.0709	4.51774	0.38748	1.549	0.65269	1.2807	1.2125	1.3721
WAG3392a	Crematogaster	schmidti	Wagner H. C.	13	64.954	27.725	11.615	61.009	30.342	14.173	65.167	34.508	19.478	88.772	45.565	21.1	81.813	40.335	15.69	17.914	17.575	13.007	933.455	8.0594	5.26545	3.40808	7.81083	5.50836	3.7647	8.07261	5.87435	4.41339	9.42189	6.75019	4.59347	9.04505	6.35098	3.96106	4.23249	4.19225	3.60652	-0.47444	-0.16764	0.06176	0.80213	0.3614	-0.65692
WAG3392b	Crematogaster	schmidti	Wagner H. C.	13	79.254	34.424	11.009	71.544	34.96	14.555	81.978	41.685	19.341	97.452	48.755	18.385	88.846	43.821	14.372	16.963	14.776	10.798	961.989	8.90247	5.8672	3.31798	8.45837	5.9127	3.8151	9.05417	6.45639	4.39784	9.87178	6.98248	4.28777	9.42582	6.61974	3.79104	4.11862	3.84396	3.28603	-0.1427	0.1989	0.5543	0.7887	0.44605	-1.2702
WAG3392c	Crematogaster	schmidti	Wagner H. C.	13	83.341	34.002	11.222	83.262	38.768	14.176	83.874	41.063	21.096	103.427	50.877	22.342	93.026	44.861	15.146	17.337	17.717	13.009	1026.2	9.12913	5.83112	3.34993	9.1248	6.2264	3.7651	9.15827	6.40804	4.59304	10.1699	7.13281	4.72673	9.645	6.69784	3.89179	4.16377	4.20916	3.6068	-0.075213	0.44267	0.73068	1.22	0.5919	-0.68517
WAG3392d	Crematogaster	schmidti	Wagner H. C.	13	95.664	40.76	10.826	90.215	42.213	13.146	96.168	49.149	19.236	111.484	57.962	21.362	78.818	36.598	12.451	18.653	17.964	13.305	965.394	9.7808	6.38436	3.29029	9.49816	6.49715	3.62574	9.80653	7.01063	4.38589	10.5586	7.61328	4.6219	8.87795	6.04963	3.5286	4.31891	4.2384	3.6476	0.21977	0.51314	0.97768	1.4231	-0.062746	-0.53344
WAG3392e	Crematogaster	schmidti	Wagner H. C.	13	116.244	59.932	13.441	109.877	59.859	17.599	129.361	77.468	25.412	137.428	82.923	25.03	115.131	60.111	17.336	19.966	17.868	13.078	1063.1	10.7817	7.74158	3.6662	10.4822	7.73686	4.19512	11.3737	8.80159	5.04103	11.723	9.10621	5.003	10.7299	7.75313	4.16365	4.46833	4.22706	3.61635	1.2331	1.7659	2.72	2.5301	1.4162	-0.47777
WAG3392f	Crematogaster	schmidti	Wagner H. C.	13	103.295	46.132	12.847	91.736	43.21	17.471	94.087	46.28	22.765	111.819	58.203	22.766	105.096	54.912	20.365	22.709	21.247	15.292	929.637	10.1634	6.79205	3.58427	9.57789	6.57343	4.17983	9.69985	6.80294	4.77127	10.5745	7.62909	4.77137	10.2516	7.41026	4.51276	4.7654	4.60945	3.9105	0.69292	1.0739	1.1959	1.5358	1.3934	0.25165
WAG3392g	Crematogaster	schmidti	Wagner H. C.	13	88.687	39.921	11.258	80.763	40.217	14.779	85.766	43.524	19.154	112.13	62.999	23.762	127.996	71.699	20.986	21.301	21.498	15.893	961.986	9.41738	6.31831	3.35529	8.98682	6.34169	3.84435	9.26099	6.59727	4.37653	10.5891	7.93719	4.87463	11.3135	8.46753	4.58105	4.6153	4.63659	3.9866	0.16486	0.52526	0.65017	1.7262	2.0843	0.24574
WAG3392h	Crematogaster	schmidti	Wagner H. C.	13	119.479	62.571	14.075	112.521	59.947	16.647	123.344	71.569	22.856	129.041	74.415	22.971	131.624	74.878	26.656	24.207	20.009	13.584	911.216	10.9306	7.91018	3.75167	10.6076	7.74254	4.08007	11.106	8.45985	4.78079	11.3596	8.62641	4.79281	11.4728	8.65321	5.16294	4.92006	4.47314	3.68565	1.3968	1.6937	2.2785	2.1166	2.5583	0.049223
WAG3392i	Crematogaster	schmidti	Wagner H. C.	13	97.936	45.026	11.68	92.928	44.969	14.846	94.708	47.834	20.021	109.899	59.709	23.451	98.345	48.88	15.162	18.388	16.702	12.585	906.966	9.89626	6.71014	3.4176	9.63992	6.70589	3.85305	9.7318	6.91621	4.47448	10.4833	7.72716	4.84262	9.9169	6.99142	3.89384	4.28812	4.08681	3.54753	0.46414	0.83927	0.99479	1.5994	0.7675	-0.75578
WAG3392j	Crematogaster	schmidti	Wagner H. C.	13	71.785	30.786	10.754	74.465	37.132	14.791	84.736	43.092	19.928	107.358	57.966	22.483	104.633	55.986	27.006	18.543	17.936	13.709	951.842	8.4726	5.54851	3.27933	8.62931	6.0936	3.84591	9.20522	6.56445	4.46408	10.3614	7.61354	4.74162	10.229	7.48238	5.19673	4.30616	4.23509	3.70257	-0.38572	0.34041	0.69751	1.4575	1.8455	-0.49758
WAG3403a	Crematogaster	schmidti	Wagner H. C.	12	99.829	46.996	13.532	88.159	46.354	16.311	102.915	55.296	20.667	124.211	73.805	27.114	104.937	55.297	18.181	23.175	22.932	18.553	1025.92	9.99145	6.85536	3.67859	9.3893	6.80838	4.03869	10.1447	7.43613	4.5461	11.145	8.59098	5.20711	10.2439	7.4362	4.26392	4.81404	4.78874	4.30732	0.7519	0.98653	1.3866	2.3361	1.2441	0.75624
WAG3403b	Crematogaster	schmidti	Wagner H. C.	12	103.053	44.838	13.384	93.944	47.641	17.984	101.687	51.406	19.951	127.994	72.717	25.883	114.62	59.32	18.754	26.233	25.718	20.572	940.509	10.1515	6.69612	3.65841	9.69247	6.90225	4.24075	10.084	7.1698	4.46665	11.3134	8.52743	5.08753	10.7061	7.70195	4.33059	5.12182	5.07129	4.53564	0.71829	1.286	1.1886	2.271	1.4968	1.3581
WAG3403c	Crematogaster	schmidti	Wagner H. C.	12	83.75	36.56	10.172	59.307	28.171	11.062	59.934	30.084	14.215	99.068	51.876	18	90.525	45.75	13.161	21.135	20.948	16.534	988.637	9.1515	6.04649	3.18936	7.7011	5.30764	3.32596	7.74171	5.48489	3.77028	9.95329	7.2025	4.24264	9.51446	6.76387	3.62781	4.59728	4.5769	4.0662	-0.12834	-0.67762	-0.74908	0.86017	0.41772	0.25468
WAG3403d	Crematogaster	schmidti	Wagner H. C.	12	73.31	33.228	11.564	48.537	24.129	11.894	49.12	26.721	16.238	82.173	43.394	18.264	108.72	60.008	18.673	24.324	23.356	18.8	947.062	8.56213	5.76437	3.40059	6.96685	4.91213	3.44877	7.00857	5.16924	4.02964	9.06493	6.58741	4.27364	10.4269	7.74648	4.32123	4.93194	4.8328	4.3359	-0.19029	-0.90295	-0.85137	0.43382	1.4389	0.88672
WAG3403e	Crematogaster	schmidti	Wagner H. C.	12	63.83	25.207	9.098	52.96	26.193	13.096	44.471	22.294	13.646	66.353	31.867	16.057	75.033	36.3	14.228	18.759	19.484	16.307	1030.41	7.98937	5.02066	3.01629	7.27736	5.11791	3.61884	6.66866	4.72165	3.69405	8.14574	5.64509	4.00712	8.66216	6.02495	3.772	4.33117	4.41407	4.03819	-0.89844	-0.58799	-1.4223	-0.32774	0.028815	-0.059073
WAG3403f	Crematogaster	schmidti	Wagner H. C.	12	72.493	31.766	10.58	59.657	27.275	11.848	78.752	38.42	17.302	85.407	45.739	17.28	138.347	82.578	30.675	19.85	19.687	15.852	1052.59	8.51428	5.63613	3.25269	7.72379	5.22255	3.44209	8.87423	6.19839	4.15957	9.24159	6.76306	4.15692	11.7621	9.08724	5.5385	4.45533	4.437	3.98146	-0.36772	-0.59754	0.19049	0.46255	3.0252	-0.013181
WAG3403g	Crematogaster	schmidti	Wagner H. C.	12	101.157	50.26	13.008	77.946	40.054	15.82	80.804	42.635	20.78	93.024	50.872	20.206	88.796	46.659	15.808	21.815	20.647	16.552	905.365	10.0577	7.08943	3.60666	8.8287	6.32882	3.97744	8.9891	6.52955	4.55851	9.6449	7.13246	4.49511	9.42316	6.83074	3.97593	4.67065	4.5439	4.06841	0.7887	0.603	0.70764	0.93241	0.63938	0.27516
WAG3403h	Crematogaster	schmidti	Wagner H. C.	12	73.113	29.22	10.151	43.345	22.683	11.532	51.136	28.708	16.819	82.571	42.612	17.706	70.48	32.696	11.988	21.956	21.253	17.21	970.781	8.55061	5.40555	3.18606	6.58369	4.76267	3.39588	7.15094	5.35798	4.1011	9.08686	6.52779	4.20785	8.39524	5.71804	3.46237	4.68572	4.6101	4.14849	-0.49342	-1.1065	-0.67167	0.37149	-0.34437	0.40384
WAG3403i	Crematogaster	schmidti	Wagner H. C.	12	103.76	49.024	13.235	85.896	44.882	16.685	72.81	36.437	17.027	94.376	48.398	19.665	107.729	58.919	19.087	26.83	25.05	20.049	946.48	10.1863	7.00171	3.63799	9.26801	6.6994	4.08473	8.53288	6.03631	4.12638	9.71473	6.95687	4.43452	10.3793	7.67587	4.36887	5.17977	5.005	4.47761	0.81476	0.95624	0.0028193	0.84178	1.4313	1.2923
WAG3403j	Crematogaster	schmidti	Wagner H. C.	12	67.308	30.247	11.261	53.014	28.025	12.476	69.514	37.518	18.108	90.34	48.86	20.86	94.169	50.742	16.791	21.674	21.042	17.046	982.889	8.20415	5.49973	3.35574	7.28107	5.29386	3.53214	8.33751	6.12519	4.25535	9.50474	6.98999	4.56727	9.70407	7.12334	4.09768	4.65553	4.58716	4.12868	-0.40286	-0.59919	0.10094	0.89438	0.89228	0.35074
WAG3409a	Crematogaster	schmidti	Wagner H. C.	12	58.987	24.872	10.197	43.688	22.501	12.435	47.153	26.023	16.548	70.741	36.019	17.852	93.478	49.31	25.895	22.895	20.564	14.694	1026.55	7.6803	4.98718	3.19327	6.60969	4.74352	3.52633	6.8668	5.10127	4.06792	8.41077	6.00158	4.22516	9.6684	7.02211	5.08871	4.78487	4.53475	3.83328	-0.83692	-0.98695	-0.88439	0.020868	1.4713	0.13969
WAG3409b	Crematogaster	schmidti	Wagner H. C.	12	59.6	27.172	11.935	79.691	38.909	15.232	80.167	41.046	21.727	104.93	56.187	22.252	98.697	50.222	17.706	20.677	18.78	15.37	966.628	7.7201	5.21268	3.45471	8.92698	6.23771	3.90282	8.9536	6.40672	4.66122	10.2435	7.4958	4.7172	9.93464	7.08675	4.20785	4.5472	4.33359	3.92046	-0.53425	0.52394	0.7353	1.3677	1.0048	-0.090091
WAG3409c	Crematogaster	schmidti	Wagner H. C.	12	90.955	42.93	12.871	80.36	39.772	14.504	88.693	46.269	19.748	113.564	63.365	24.974	89.314	46.711	17.279	21.531	17.101	12.203	968.259	9.53703	6.5521	3.58762	8.96437	6.3065	3.80841	9.4177	6.80213	4.44387	10.6566	7.96021	4.9974	9.45061	6.83454	4.1568	4.64015	4.13534	3.49328	0.46522	0.47285	0.83692	1.8358	0.76154	-0.54903
WAG3409d	Crematogaster	schmidti	Wagner H. C.	12	77.286	35.975	10.496	61.327	30.387	12.673	66.084	34.089	16.279	95.302	52.432	20.865	96.597	48.85	16.572	21.521	21.213	16.114	953.18	8.79125	5.99792	3.23975	7.83116	5.51244	3.55992	8.12921	5.83858	4.03472	9.76227	7.24099	4.56782	9.82838	6.98928	4.07087	4.63907	4.60576	4.01422	-0.18855	-0.34985	-0.26717	1.0518	0.85664	0.25913
WAG3409e	Crematogaster	schmidti	Wagner H. C.	12	72.578	31.187	13.119	51.032	25.969	14.608	50.014	25.693	17.853	81.062	43.212	25.538	97.348	51.675	21.239	22.76	21.721	18.054	921.289	8.51927	5.58453	3.62202	7.14367	5.09598	3.82204	7.07206	5.06883	4.22528	9.00344	6.57358	5.05351	9.86651	7.18853	4.60858	4.77074	4.66058	4.249	-0.079561	-0.44288	-0.70742	0.95036	1.2781	0.57987
WAG3409f	Crematogaster	schmidti	Wagner H. C.	12	88.22	40.908	11.141	86.409	42.497	16.463	92.489	47.988	21.901	114.882	63.746	24.619	105.495	53.633	18.657	25.288	21.747	17.433	917.409	9.39255	6.39594	3.33781	9.29564	6.51897	4.05746	9.61712	6.92734	4.67985	10.7183	7.98411	4.96175	10.2711	7.32346	4.31937	5.02872	4.66337	4.17528	0.17127	0.86851	1.1475	1.8352	1.2443	0.677
WAG3409g	Crematogaster	schmidti	Wagner H. C.	12	91.933	41.487	14.135	70.966	33.821	14.774	81.857	40.863	20.198	113.96	63.011	21.051	92.755	44.674	14.598	24.101	19.562	14.891	970.495	9.58817	6.44104	3.75965	8.42413	5.81558	3.8437	9.04749	6.39242	4.49422	10.6752	7.93795	4.58814	9.63094	6.68386	3.82073	4.90928	4.42289	3.85889	0.58104	0.17916	0.60904	1.5503	0.53853	0.14876
WAG3409h	Crematogaster	schmidti	Wagner H. C.	12	95.026	43.808	12.824	61.512	29.004	13.249	78.691	36.963	16.951	103.578	57.318	24.486	108.493	56.907	18.417	25.919	21.701	16.349	1015.14	9.74813	6.61876	3.58106	7.84296	5.38554	3.63992	8.87079	6.07972	4.11716	10.1773	7.57087	4.94833	10.416	7.54367	4.2915	5.09107	4.65843	4.04339	0.53259	-0.32198	0.10241	1.5388	1.3431	0.60012
WAG3409i	Crematogaster	schmidti	Wagner H. C.	12	82.286	36.001	12.955	60.197	30.087	14.782	63.363	31.474	19.085	89.365	44.977	17.946	87.09	41.135	13.551	23.303	21.007	17.191	1095.87	9.07116	6.00008	3.59931	7.75867	5.48516	3.84474	7.96009	5.61017	4.36864	9.45331	6.70649	4.23627	9.3322	6.41366	3.68117	4.82732	4.58334	4.1462	0.17497	-0.11598	-0.1189	0.54754	0.27825	0.46696
WAG3409j	Crematogaster	schmidti	Wagner H. C.	12	41.734	19.024	11.23	32.135	17.286	11.59	38.439	19.973	14.02	67.147	34.109	18.509	100.243	53.419	25.89	22.595	20.314	16.452	1107.66	6.46019	4.36165	3.35112	5.66877	4.15764	3.40441	6.19992	4.46912	3.74433	8.19433	5.84029	4.30221	10.0121	7.30883	5.08822	4.75342	4.50711	4.05611	-1.21	-1.5638	-1.6096	-0.039475	1.6603	0.28617
WAG3411a	Crematogaster	schmidti	Wagner H. C.	12	102.128	53.087	13.816	107.186	58.666	17.852	124.969	77.298	27.382	113.346	62.958	20.521	144.985	89.664	33.641	25.654	21.23	15.889	939.668	10.1058	7.28608	3.71699	10.3531	7.65937	4.22516	11.179	8.79193	5.23278	10.6464	7.93461	4.53001	12.041	9.46911	5.80009	5.06498	4.6076	3.9861	0.95875	1.731	2.831	1.502	3.3985	0.49601
WAG3411b	Crematogaster	schmidti	Wagner H. C.	12	122.602	70.323	18.564	120.829	73.322	23.382	148.361	100.61	37.391	130.779	81.068	26.442	165.386	104.991	41.569	44.347	29.297	17.112	996.741	11.0726	8.38588	4.3086	10.9922	8.56283	4.83549	12.1804	10.0305	6.11482	11.4359	9.00378	5.14218	12.8602	10.2465	6.4474	6.65935	5.41267	4.13667	2.0535	2.8045	4.3865	2.5174	4.2925	2.2269
WAG3411c	Crematogaster	schmidti	Wagner H. C.	12	104.383	55.836	14.625	97.708	52.428	16.65	114.95	64.963	20.564	133.532	81.506	26.137	121.98	73	27.366	28.17	22.587	16.478	919.819	10.2168	7.47235	3.82426	9.88474	7.24072	4.08044	10.7215	8.05996	4.53475	11.5556	9.02807	5.11244	11.0445	8.544	5.23125	5.30754	4.75258	4.05931	1.1375	1.3173	1.7937	2.5353	2.4565	0.81938
WAG3411d	Crematogaster	schmidti	Wagner H. C.	12	90.375	41.926	11.747	104.065	52.297	15.711	105.737	57.534	20.892	116.664	63.669	18.529	154.272	97.2	38.37	27.164	21.396	14.994	984.965	9.50658	6.47503	3.42739	10.2012	7.23167	3.96371	10.2828	7.58512	4.57078	10.8011	7.97929	4.30453	12.4206	9.85901	6.19435	5.21191	4.62558	3.87221	0.29931	1.2864	1.5077	1.4013	3.8831	0.50378
WAG3411e	Crematogaster	schmidti	Wagner H. C.	12	81.128	38.474	12.648	89.667	45.809	15.561	97.236	51.54	18.958	107.772	59.402	20.73	99.883	53.097	19.684	23.684	21.57	17.072	948.73	9.00711	6.20274	3.5564	9.46927	6.76823	3.94474	9.86083	7.17914	4.35408	10.3813	7.70727	4.55302	9.99415	7.28677	4.43667	4.86662	4.64435	4.13183	0.19414	0.90465	1.0359	1.3678	1.237	0.52686
WAG3411f	Crematogaster	schmidti	Wagner H. C.	12	121.325	63.047	18.18	105.777	53.447	17.547	112.248	60.513	24.398	133.094	74.914	23.879	140.429	83.82	32.378	27.94	26.564	21.451	1012.76	11.0148	7.94021	4.2638	10.2848	7.31075	4.18891	10.5947	7.77901	4.93943	11.5366	8.65529	4.88661	11.8503	9.15533	5.69017	5.28583	5.15403	4.63152	1.8496	1.5458	1.9923	2.2352	3.1674	1.6037
WAG3411g	Crematogaster	schmidti	Wagner H. C.	12	116.653	63.724	16.079	130.823	75.688	20.557	151.55	95.781	30.576	131.423	82.402	34.242	186.248	123.078	54.078	29.515	26.124	19.638	939.188	10.8006	7.98273	4.00986	11.4378	8.69989	4.53398	12.3106	9.78678	5.52956	11.464	9.07755	5.85167	13.6473	11.0941	7.35377	5.43277	5.11116	4.43148	1.6041	2.6921	3.8094	3.0403	5.3677	1.4911
WAG3411h	Crematogaster	schmidti	Wagner H. C.	12	102.844	55.038	16.759	139.747	86.076	27.153	164.3	107.78	39.587	169.673	112.852	43.697	155.61	101.911	46.736	31.36	26.132	19.306	846.958	10.1412	7.41876	4.09378	11.8215	9.27772	5.21085	12.818	10.3817	6.29182	13.0259	10.6232	6.61037	12.4744	10.0951	6.83637	5.6	5.11195	4.39386	1.3236	3.6366	4.8575	4.5239	4.3877	1.5618
WAG3411i	Crematogaster	schmidti	Wagner H. C.	12	133.745	76.87	20.474	137.955	85.807	28.567	147.768	97.923	37.477	137.388	86.742	29.442	155.216	100.577	37.835	43.223	28.757	18.762	958.335	11.5648	8.76755	4.52482	11.7454	9.26321	5.34481	12.156	9.89561	6.12185	11.7213	9.31354	5.42605	12.4586	10.0288	6.15102	6.57442	5.36256	4.33151	2.4794	3.7353	4.3289	2.8987	3.9274	2.2996
WAG3411j	Crematogaster	schmidti	Wagner H. C.	12	101.189	51.989	16.29	105.403	55.356	17.07	119.699	68.295	23.881	112.957	61.795	20.586	141.968	87.33	34.949	24.578	21.469	16.733	941.798	10.0593	7.21034	4.03609	10.2666	7.44016	4.13159	10.9407	8.26408	4.88682	10.6281	7.86098	4.53718	11.915	9.34505	5.91177	4.95762	4.63347	4.0906	1.185	1.5382	2.2438	1.4748	3.3926	0.53897
KRA1a	Camponotus	lateralis	Kraker F.	11	93.722	39.411	12.982	104.552	49.668	14.576	119.457	61.271	20.833	101.716	52.532	20.293	83.575	42.997	16.659	13.047	12.985	12.515	1024.34	9.68101	6.27782	3.60305	10.2251	7.04755	3.81785	10.9296	7.82758	4.56432	10.0854	7.2479	4.50478	9.14194	6.55721	4.08154	3.61206	3.60347	3.53765	0.41762	1.0869	1.7756	1.0899	0.53675	-1.5562
KRA1b	Camponotus	lateralis	Kraker F.	11	102.407	41.817	12.663	107.483	47.74	13.086	127.541	63.717	19.794	116.524	63.413	20.7	97.579	49.749	16.193	12.319	12.15	11.783	1293.54	10.1196	6.46661	3.55851	10.3674	6.90941	3.61746	11.2934	7.98229	4.44904	10.7946	7.96323	4.54973	9.87821	7.0533	4.02405	3.50984	3.48569	3.43264	0.5494	0.88481	1.8372	1.5624	0.86281	-1.7995
KRA1c	Camponotus	lateralis	Kraker F.	11	88.48	36.37	12.366	110.971	52.893	15.809	127.182	63.262	21.401	103.553	53.153	19.752	107.643	63.117	24.499	10.587	8.506	8.284	1230.91	9.40638	6.03075	3.51653	10.5343	7.27276	3.97605	11.2775	7.95374	4.62612	10.1761	7.29061	4.44432	10.3751	7.94462	4.94965	3.25377	2.9165	2.87819	0.1964	1.398	1.9746	1.0864	1.8951	-2.8701
KRA1d	Camponotus	lateralis	Kraker F.	11	99.38	39.053	9.694	119.511	58.975	16.254	132.97	69.72	22.396	123.02	68.478	22.645	102.858	54.175	17.658	12.274	12.242	11.662	1276.82	9.96895	6.24924	3.11352	10.9321	7.67952	4.03162	11.5313	8.34985	4.73244	11.0914	8.27514	4.75868	10.1419	7.36037	4.20214	3.50343	3.49886	3.41497	0.071885	1.707	2.302	1.8958	1.1523	-1.8079
KRA1e	Camponotus	lateralis	Kraker F.	11	96.424	39.155	10.515	108.035	49.569	13.17	122.91	61.78	19.545	100.822	53.061	20.393	91.65	47.951	16.591	10.214	9.101	8.521	1043.96	9.81957	6.2574	3.24268	10.394	7.04053	3.62905	11.0865	7.86003	4.42097	10.041	7.2843	4.51586	9.5734	6.92467	4.07321	3.19593	3.01679	2.91908	0.14598	0.9528	1.7064	1.1003	0.77196	-2.7919
KRA1f	Camponotus	lateralis	Kraker F.	11	74.849	27.41	10.35	118.736	55.39	16.042	129.153	61.988	20.538	106.911	55.193	22.598	92.212	48.87	24.326	15.103	15.491	14.05	1115.17	8.65153	5.23546	3.21714	10.8966	7.44245	4.00525	11.3646	7.87325	4.53189	10.3398	7.4292	4.75374	9.60271	6.99071	4.93214	3.88626	3.93586	3.74833	-0.50244	1.5822	1.8816	1.3913	1.3449	-0.95032
KRA1g	Camponotus	lateralis	Kraker F.	11	117.785	53.533	16.299	130.67	66.23	16.755	138.512	72.718	22.548	119.6	64.409	20.551	97.556	50.915	22.185	13.403	13.65	12.13	1196.53	10.8529	7.31662	4.0372	11.4311	8.13818	4.09329	11.7691	8.52748	4.74847	10.9362	8.02552	4.53332	9.87704	7.13547	4.7101	3.66101	3.69459	3.48281	1.4099	2.0672	2.4541	1.6091	1.3252	-1.5008
KRA1h	Camponotus	lateralis	Kraker F.	11	86.85	37.926	11.693	132.307	72.201	18.9	130.658	70.994	22.024	114.335	63.582	23.853	114.395	66.92	25.092	13.451	13.302	11.385	997.707	9.31933	6.15841	3.4195	11.5025	8.49712	4.34741	11.4306	8.42579	4.69297	10.6928	7.97383	4.88395	10.6956	8.18046	5.00919	3.66756	3.64719	3.37417	0.13968	2.4582	2.2734	1.7716	2.0976	-1.6255
KRA1i	Camponotus	lateralis	Kraker F.	11	81.837	29.466	8.41	99.404	42.31	10.793	114.032	53.772	15.501	101.819	53.644	19.048	90.466	46.552	14.494	9.273	7.508	6.911	1120.73	9.04638	5.42826	2.9	9.97016	6.50461	3.28527	10.6786	7.33294	3.93713	10.0905	7.32421	4.3644	9.51136	6.8229	3.8071	3.04516	2.74007	2.62888	-0.60455	0.32156	0.95505	1.0232	0.55166	-3.3457
KRA1j	Camponotus	lateralis	Kraker F.	11	78.992	31.362	10.503	112.21	54.42	16.934	103.169	48.871	20.024	82.792	39.482	16.54	78.757	44.458	24.244	11.884	11.547	9.339	1201.03	8.88774	5.60018	3.24083	10.5929	7.37699	4.11509	10.1572	6.99078	4.47482	9.09901	6.28347	4.06694	8.87451	6.66768	4.92382	3.44732	3.39809	3.05598	-0.30167	1.5814	1.139	0.1857	1.0428	-2.2234
KRA1k	Camponotus	lateralis	Kraker F.	11	92.324	35.004	8.715	116.193	53.725	15.039	116.84	54.708	16.775	96.677	47.862	17.305	65.924	34.685	21.187	13.76	14.184	11.437	1105.09	9.60854	5.91642	2.95212	10.7793	7.32973	3.87801	10.8093	7.39649	4.09573	9.83245	6.91824	4.15993	8.11936	5.8894	4.60293	3.70945	3.76617	3.38186	-0.26088	1.3917	1.1542	0.66699	0.37005	-1.4998
KRA1l	Camponotus	lateralis	Kraker F.	11	108.481	47.429	13.2	112.565	53.298	15.94	121.71	61.741	21.005	107.75	57.505	22.336	104.075	55.793	18.577	16.049	16.055	13.049	1067.51	10.4154	6.88687	3.63318	10.6097	7.30055	3.99249	11.0322	7.85754	4.58312	10.3803	7.58321	4.7261	10.2017	7.46947	4.3101	4.00612	4.00687	3.61234	0.82541	1.443	1.8318	1.44	1.2751	-0.93582
KRA1m	Camponotus	lateralis	Kraker F.	11	96.246	37.314	9.408	117.792	56.746	13.304	122.032	60.962	15.796	108.713	56.324	17.385	92.575	47.588	15.05	14.763	14.417	11.344	1090.98	9.8105	6.10852	3.06725	10.8532	7.53299	3.64746	11.0468	7.80782	3.97442	10.4266	7.50493	4.16953	9.62159	6.89841	3.87943	3.84226	3.79697	3.36809	-0.052116	1.2761	1.2861	1.0389	0.65196	-1.4063
KRA1n	Camponotus	lateralis	Kraker F.	11	68.582	29.418	9.754	96.744	45.673	14.253	112.784	58.653	17.756	99.521	54.861	21.801	88.04	48.874	19.525	17.187	17.145	12.976	931.9	8.28142	5.42384	3.12314	9.83585	6.75818	3.77531	10.62	7.65852	4.21379	9.97602	7.40682	4.66915	9.38296	6.99099	4.41871	4.14572	4.14065	3.60222	-0.60263	0.83739	1.3179	1.236	0.96749	-0.75398
KRA1o	Camponotus	lateralis	Kraker F.	11	75.01	32.746	10.343	107.924	52.752	16.069	97.477	48.055	18.643	101.675	58.299	27.083	102.852	59.989	23.836	13.56	12.649	9.964	916.779	8.66083	5.72241	3.21605	10.3886	7.26306	4.00862	9.87304	6.93217	4.31775	10.0834	7.63538	5.20413	10.1416	7.74526	4.88221	3.68239	3.55654	3.15658	-0.33366	1.3874	0.90279	1.7162	1.7222	-1.8709
KRA1p	Camponotus	lateralis	Kraker F.	11	68.791	30.614	10.833	90.406	42.026	14.655	104.096	52.057	18.714	84.111	44.693	19.427	80.067	43.618	17.113	18.594	18.796	14.228	943.398	8.29403	5.53299	3.29135	9.50821	6.48275	3.82818	10.2027	7.21505	4.32597	9.1712	6.68528	4.40761	8.94802	6.60439	4.13679	4.31208	4.33544	3.772	-0.42331	0.6969	1.117	0.58869	0.54139	-0.35651
KRA1q	Camponotus	lateralis	Kraker F.	11	89.497	35.525	11.212	112.02	51.145	16.255	116.708	55.025	19.56	102.357	50.674	18.068	85.067	45.361	23.592	15.734	15.679	11.969	1156.76	9.46029	5.96029	3.34843	10.584	7.15157	4.03175	10.8031	7.41788	4.42267	10.1172	7.11857	4.25065	9.22318	6.73506	4.85716	3.96661	3.95967	3.45962	0.046192	1.4153	1.4454	0.87411	1.1109	-1.1255
KRA1r	Camponotus	lateralis	Kraker F.	11	85.577	32.461	8.967	92.752	35.888	10.672	109.751	46.719	13.366	95.614	43.933	12.678	94.406	47.808	13.918	14.372	14.246	11.252	1116.56	9.25078	5.69746	2.99449	9.63078	5.99066	3.2668	10.4762	6.83513	3.65595	9.77824	6.6282	3.56062	9.71628	6.91433	3.73068	3.79104	3.77439	3.3544	-0.38572	0.020311	0.44631	0.13236	0.58721	-1.4668
KRA1s	Camponotus	lateralis	Kraker F.	11	66.212	29.178	9.672	97.091	46.975	14.125	106.014	54.692	18.563	89.071	47.805	19.622	74.521	40.223	15.78	17.061	16.242	12.728	1013.82	8.13708	5.40167	3.10998	9.85348	6.85383	3.75832	10.2963	7.3954	4.30848	9.43774	6.91412	4.42967	8.63255	6.34216	3.9724	4.1305	4.03014	3.56763	-0.6552	0.86306	1.203	0.75484	0.26429	-0.87942
KRA1t	Camponotus	lateralis	Kraker F.	11	90.133	38.154	10.934	91.843	39.464	12.899	111.488	53.439	16.712	99.941	51.363	19.54	95.929	52.007	19.159	12.884	13.267	10.357	983.652	9.49384	6.17689	3.30666	9.58348	6.28204	3.59152	10.5588	7.3102	4.08803	9.99705	7.1668	4.42041	9.79434	7.21159	4.3771	3.58943	3.64239	3.21823	0.094149	0.42025	1.0448	0.97977	1.1229	-1.808
KRA2a	Camponotus	lateralis	Kraker F.	11	87.721	38.342	13.666	117.903	61.708	17.599	119.356	65.033	24.088	107.777	61.534	27.711	86.935	48.413	19.643	20.107	20.738	16.886	973.459	9.36595	6.19209	3.69676	10.8583	7.85544	4.19512	10.925	8.0643	4.90795	10.3816	7.84436	5.26412	9.32389	6.95795	4.43204	4.48408	4.5539	4.10926	0.39104	1.907	2.1732	1.9087	0.94931	0.2039
KRA2b	Camponotus	lateralis	Kraker F.	11	114.773	50.564	13.29	126.236	64.617	17.143	142.459	80.209	26.123	125.225	70.533	24.432	94.564	46.332	14.167	18.933	19.56	16.421	1089.37	10.7132	7.11084	3.64555	11.2355	8.03847	4.14041	11.9356	8.95595	5.11107	11.1904	8.39839	4.94287	9.7244	6.80676	3.76391	4.35121	4.42267	4.05228	0.98298	2.0227	2.9946	2.093	0.57068	-0.028255
KRA2c	Camponotus	lateralis	Kraker F.	11	109.263	48.465	12.085	123.59	64.006	18.041	122.57	64.505	22.924	106.427	57.414	23.192	98.315	51.091	17.162	14.206	14.489	11.944	1073.52	10.4529	6.96168	3.47635	11.1171	8.00037	4.24747	11.0711	8.0315	4.7879	10.3163	7.5772	4.81581	9.91539	7.1478	4.1427	3.76908	3.80644	3.45601	0.73059	2.0767	2.0936	1.4839	0.9814	-1.3694
KRA2d	Camponotus	lateralis	Kraker F.	11	120.771	58.511	18.289	128.496	66.14	17.802	137.455	75.056	25.215	124.527	71.238	26.611	94.927	49.465	20.506	13.031	13.237	10.851	1125.37	10.9896	7.64925	4.27656	11.3356	8.13265	4.21924	11.7241	8.66349	5.02145	11.1592	8.44026	5.15859	9.74305	7.03314	4.52836	3.60985	3.63827	3.29409	1.7541	2.1571	2.7369	2.2496	1.1403	-1.735
KRA2e	Camponotus	lateralis	Kraker F.	11	98.701	43.35	14.594	121.077	59.431	14.974	115.83	54.93	19.026	101.309	51.187	18.449	91.558	45.59	14.835	15.268	14.035	11.423	1140.06	9.93484	6.58407	3.82021	11.0035	7.70915	3.86963	10.7624	7.41148	4.36188	10.0652	7.15451	4.29523	9.56859	6.75204	3.85162	3.90743	3.74633	3.37979	0.76208	1.5871	1.3792	0.90563	0.56775	-1.3967
KRA2f	Camponotus	lateralis	Kraker F.	11	92.538	37.483	11.586	104.282	47.013	12.066	117.658	58.755	18.049	96.552	46.965	16.258	85.546	43.934	18.198	15.242	15.464	13.098	1165.79	9.61967	6.12234	3.40382	10.2119	6.8566	3.47361	10.847	7.66518	4.24841	9.82609	6.8531	4.03212	9.24911	6.62827	4.26591	3.9041	3.93243	3.61912	0.18527	0.69231	1.4107	0.55301	0.70531	-1.0508
KRA2g	Camponotus	lateralis	Kraker F.	11	120.893	59.583	16.104	128.862	68.743	18.224	138.427	76.983	25.153	127.178	71.694	24.424	99.181	51.439	16.088	15.12	15.862	12.869	1114.62	10.9951	7.719	4.01298	11.3517	8.29114	4.26896	11.7655	8.774	5.01528	11.2773	8.46723	4.94206	9.95897	7.1721	4.01098	3.88844	3.98271	3.58734	1.5619	2.2682	2.7893	2.1395	0.91794	-1.0475
KRA2h	Camponotus	lateralis	Kraker F.	11	111.088	47.398	11.816	112.951	54.166	14.44	124.986	64.228	20.446	118.601	64.883	21.548	92.15	46.314	18.985	15.041	15.199	12.552	1202.69	10.5398	6.88462	3.43744	10.6278	7.35976	3.8	11.1797	8.01424	4.52173	10.8904	8.055	4.64198	9.59948	6.80544	4.35718	3.87827	3.89859	3.54288	0.69251	1.2929	1.8839	1.6838	0.91366	-1.1573
KRA2i	Camponotus	lateralis	Kraker F.	11	95.536	41.577	13.51	110.252	53.201	14.736	119.808	60.582	18.729	116.46	62.043	20.676	105.316	54.843	16.322	19.433	19.272	15.873	1060.35	9.77425	6.44802	3.6756	10.5001	7.2939	3.83875	10.9457	7.78344	4.3277	10.7917	7.87674	4.54709	10.2624	7.40561	4.04005	4.40829	4.38999	3.98409	0.55804	1.2709	1.5558	1.5274	1.0962	-0.076632
KRA2j	Camponotus	lateralis	Kraker F.	11	117.11	57.745	20.745	142.91	79.798	23.963	135.481	74.363	27.537	125.813	74.445	29.929	128.408	80.458	32.227	16.243	15.422	12.952	1040.02	10.8217	7.59901	4.55467	11.9545	8.93297	4.8952	11.6396	8.6234	5.24757	11.2166	8.62815	5.47074	11.3317	8.96984	5.67688	4.03026	3.92709	3.59889	1.9266	3.2462	2.8938	2.549	2.964	-0.99532
KRA4a	Camponotus	lateralis	Kraker F.	11	98.157	46.926	17.042	137.868	81.842	28.881	110.313	59.925	25.519	118.522	73.47	36.079	120.638	75.575	31.745	26.331	24.931	18.8	875.01	9.90742	6.85026	4.1282	11.7417	9.04666	5.3741	10.503	7.74112	5.05163	10.8868	8.57146	6.00658	10.9835	8.69339	5.63427	5.13137	4.9931	4.3359	1.1013	3.6779	2.0494	2.816	2.7504	1.1344
KRA4b	Camponotus	lateralis	Kraker F.	11	76.244	31.328	9.285	117.202	61.939	18.409	94.807	46.997	17.514	105.196	57.43	21.485	118.437	70.525	24.132	21.777	20.05	15.374	926.588	8.73178	5.59714	3.04713	10.826	7.87013	4.29057	9.73689	6.85544	4.18497	10.2565	7.57826	4.63519	10.8829	8.39792	4.91243	4.66658	4.47772	3.92097	-0.49937	1.9925	0.71904	1.3454	2.1623	0.096542
KRA4c	Camponotus	lateralis	Kraker F.	11	76.557	28.886	11.308	94.562	40.971	14.727	78.863	33.438	14.731	90.935	46.414	18.955	87.422	43.21	13.627	20.532	15.696	10.292	918.974	8.74969	5.37457	3.36274	9.7243	6.40086	3.83758	8.88048	5.78256	3.8381	9.53598	6.81278	4.35373	9.34997	6.57343	3.69148	4.53122	3.96182	3.20811	-0.31129	0.72876	-0.26339	0.68847	0.34771	-0.99184
KRA4d	Camponotus	lateralis	Kraker F.	11	111.751	51.805	17.05	125.428	67.696	22.177	100.139	49.943	22.017	114.328	65.892	27.745	132.356	82.951	32.799	32.593	20.294	10.118	894.918	10.5712	7.19757	4.12916	11.1995	8.22776	4.70925	10.0069	7.06704	4.69223	10.6924	8.11739	5.26735	11.5046	9.10774	5.72704	5.70903	4.50489	3.18088	1.3783	2.6113	1.3204	2.0893	3.0886	0.12967
KRA4e	Camponotus	lateralis	Kraker F.	11	87.91	37.947	14.157	116.765	64.907	24.176	92.765	49.405	24.049	98.891	55.353	24.836	104.928	62.77	25.622	20.459	18.378	13.905	942.75	9.37603	6.16011	3.76258	10.8058	8.05649	4.91691	9.63146	7.02887	4.90398	9.9444	7.43996	4.98357	10.2434	7.92275	5.06182	4.52316	4.28696	3.72894	0.43673	2.6371	1.3889	1.4571	1.9255	-0.30252
KRA4f	Camponotus	lateralis	Kraker F.	11	73.338	31.08	13.535	108.36	54.807	19.123	80.335	39.706	19.757	101.123	56.718	26.642	100.488	57.919	23.792	21.839	20.482	15.336	892.89	8.56376	5.57494	3.67899	10.4096	7.40317	4.37299	8.96298	6.30127	4.44488	10.056	7.53114	5.16159	10.0244	7.61045	4.8777	4.67322	4.5257	3.91612	-0.025338	1.7829	0.50523	1.6411	1.6412	0.13431
KRA4g	Camponotus	lateralis	Kraker F.	11	88.346	38.264	12.98	110.321	58.788	22.711	85.085	45.92	24.313	105.021	61.639	30.376	120.904	77.398	34.23	24.709	21.831	16.036	929.707	9.39926	6.18579	3.60278	10.5034	7.66733	4.76561	9.22415	6.77643	4.93082	10.248	7.85105	5.51144	10.9956	8.79761	5.85064	4.97081	4.67237	4.0045	0.3192	2.2708	1.1976	2.0489	2.9281	0.50524
KRA4h	Camponotus	lateralis	Kraker F.	11	85.565	34.093	12.508	94.031	43.313	16.184	86.843	38.877	17.578	104.983	55.121	23.192	97.823	52.407	18.569	21.491	19.555	14.803	1064.6	9.25014	5.83892	3.53667	9.69696	6.58126	4.02293	9.31896	6.23514	4.19261	10.2461	7.42435	4.81581	9.89055	7.23927	4.30918	4.63584	4.4221	3.84747	0.11013	0.9624	0.35212	1.4094	1.1138	-0.027804
KRA4i	Camponotus	lateralis	Kraker F.	11	95.746	42.116	15.761	118.096	61.31	19.832	96.951	47.531	21.012	105.601	59.451	25.745	85.856	45.222	16.384	22.713	20.317	15.434	978.218	9.78499	6.48968	3.97001	10.8672	7.83007	4.45331	9.84637	6.89427	4.58388	10.2762	7.71045	5.07395	9.26585	6.72473	4.04772	4.76582	4.50744	3.92861	0.81783	2.1376	1.1107	1.7019	0.60722	0.18675
KRA4j	Camponotus	lateralis	Kraker F.	11	100.248	42.82	15.413	118.224	60.173	20.801	90.533	40.828	16.948	98.676	51.254	21.975	93.545	49.581	18.881	18.342	14.374	8.853	928.691	10.0124	6.5437	3.92594	10.8731	7.75713	4.56081	9.51488	6.38968	4.11679	9.93358	7.15919	4.68775	9.67187	7.04138	4.34523	4.28276	3.79131	2.9754	0.85375	2.2102	0.4036	1.1454	1.0104	-1.4731
KRA5a	Camponotus	lateralis	Kraker F.	11	105.878	47.103	14.34	128.804	66.82	18.222	125.686	64.334	21.617	112.024	62.312	25.53	89.581	51.738	25.541	17.805	18.337	15.408	1014.72	10.2897	6.86316	3.78682	11.3492	8.17435	4.26872	11.211	8.02085	4.64941	10.5841	7.8938	5.05272	9.46472	7.19291	5.05381	4.2196	4.28217	3.9253	0.91433	2.2223	2.0058	1.8312	1.462	-0.32582
KRA5b	Camponotus	lateralis	Kraker F.	11	103.765	44.684	12.846	116.968	54.549	13.136	122.388	60.245	17.795	111.253	56.419	17.768	91.595	45.921	14.828	17.759	18.649	15.981	1033.08	10.1865	6.68461	3.58413	10.8152	7.38573	3.62436	11.0629	7.76177	4.21841	10.5477	7.51126	4.21521	9.57053	6.7765	3.85071	4.21414	4.31845	3.99762	0.66131	1.1884	1.4826	1.1022	0.57663	-0.23973
KRA5c	Camponotus	lateralis	Kraker F.	11	105.45	46.098	14.506	119.649	57.892	16.036	116.745	58.438	22.961	109.382	60.422	25.804	95.147	52.077	19.883	16.547	17.119	14.591	1117.27	10.2689	6.78955	3.80867	10.9384	7.60868	4.0045	10.8049	7.64448	4.79176	10.4586	7.77316	5.07976	9.75433	7.21644	4.45904	4.0678	4.13751	3.81982	0.90213	1.6563	1.8624	1.7739	1.1666	-0.62086
KRA5d	Camponotus	lateralis	Kraker F.	11	68.576	31.572	13.241	91.817	44.617	15.084	110.448	61.215	25.864	98.094	57.347	29.424	92.15	52.304	22.007	19.305	20.709	16.972	910.816	8.28106	5.6189	3.63882	9.58212	6.6796	3.88381	10.5094	7.824	5.08567	9.90424	7.57278	5.42439	9.59948	7.23215	4.69116	4.39375	4.55071	4.11971	-0.11014	0.84286	2.1158	1.8006	1.2808	0.15523
KRA5e	Camponotus	lateralis	Kraker F.	11	113.899	55.996	15.182	130.918	72	19.866	135.704	77.016	26.256	122.429	70.741	25.836	116.047	67.116	22.42	17.463	18.274	14.932	965.909	10.6723	7.48305	3.89641	11.4419	8.48528	4.45713	11.6492	8.77588	5.12406	11.0648	8.41077	5.08291	10.7725	8.19244	4.73498	4.17888	4.27481	3.86419	1.3083	2.5395	2.8539	2.1634	1.948	-0.40778
KRA5f	Camponotus	lateralis	Kraker F.	11	105.905	47.868	14.554	114.294	55.777	16.031	119.251	59.234	21.633	116.507	63.339	24.685	104.013	60.578	30.951	17.319	17.381	14.712	1030.28	10.291	6.91867	3.81497	10.6908	7.4684	4.00387	10.9202	7.69636	4.65113	10.7938	7.95858	4.9684	10.1987	7.78319	5.56336	4.16161	4.16905	3.83562	0.95696	1.5388	1.7928	1.8486	2.1796	-0.52565
KRA5g	Camponotus	lateralis	Kraker F.	11	109.281	50.796	16.225	122.625	63.146	18.054	113.186	55.375	21.931	111.539	61.004	24.823	99.745	53.275	21.701	18.075	18.462	15.611	975.334	10.4538	7.12713	4.02803	11.0736	7.94645	4.249	10.6389	7.44144	4.68305	10.5612	7.81051	4.98227	9.98724	7.29897	4.65843	4.25147	4.29674	3.95108	1.2429	2.0463	1.6381	1.7458	1.3796	-0.27327
KRA5h	Camponotus	lateralis	Kraker F.	11	70.195	29.65	11.55	89.117	37.931	13.126	105.195	49.703	21.213	98.218	50.871	22.721	93.624	49.364	18.434	19.347	19.71	17.289	1017.95	8.37825	5.44518	3.39853	9.44018	6.15881	3.62298	10.2565	7.05004	4.60576	9.9105	7.13239	4.76666	9.67595	7.02595	4.29348	4.39852	4.43959	4.158	-0.3452	0.36543	1.304	1.184	0.97312	0.10277
KRA5i	Camponotus	lateralis	Kraker F.	11	88.948	33.406	9.827	102.035	43.327	12.538	112.535	54.218	20.124	102.669	53.346	21.423	86.117	44.142	17.8	16.726	18.316	15.637	1087.67	9.43122	5.77979	3.1348	10.1012	6.58232	3.5409	10.6083	7.36329	4.48598	10.1326	7.30383	4.6285	9.27992	6.64394	4.219	4.08974	4.27972	3.95436	-0.19901	0.62059	1.4258	1.2075	0.68903	-0.3823
KRA5j	Camponotus	lateralis	Kraker F.	11	87.5	37.666	14.699	100.318	46.289	14.956	110.517	54.927	21.346	100.146	52.805	23.438	80.074	42.002	17.276	18.637	19.922	16.94	1020.2	9.35414	6.13726	3.83393	10.0159	6.8036	3.8673	10.5127	7.41128	4.62017	10.0073	7.2667	4.84128	8.94841	6.48089	4.15644	4.31706	4.46341	4.11582	0.48257	0.9854	1.5374	1.3095	0.50857	0.036511
KRA10a	Camponotus	lateralis	Kraker F.	11	71.075	33.411	15.236	100.093	47.411	17.317	79.748	36.247	19.608	82.744	44.497	23.267	99.865	54.692	21.183	17.036	13.748	9.097	1015.73	8.4306	5.78022	3.90333	10.0046	6.88556	4.16137	8.93017	6.02055	4.42809	9.09637	6.67061	4.82359	9.99325	7.3954	4.6025	4.12747	3.70783	3.01612	0.19892	1.2854	0.36285	0.85122	1.3812	-1.5991
KRA10b	Camponotus	lateralis	Kraker F.	11	85.585	35.555	12.073	97.8	42.48	12.999	93.16	40.609	16.028	95.535	49.436	20.501	95.104	50.575	17.883	15.935	15.942	11.575	965.365	9.25122	5.9628	3.47462	9.88939	6.51767	3.60541	9.65194	6.37252	4.0035	9.7742	7.03107	4.5278	9.75213	7.11161	4.22883	3.99187	3.99274	3.40221	0.1018	0.60147	0.33414	0.94836	0.98244	-1.1323
KRA10c	Camponotus	lateralis	Kraker F.	11	52.525	22.329	9.046	73.089	31.204	12.297	62.535	29.047	16.252	72.299	38.265	18.519	87.617	46.548	17.908	15.367	12.593	9.144	962.519	7.24741	4.72536	3.00766	8.54921	5.58605	3.50671	7.90791	5.38953	4.03138	8.50288	6.18587	4.30337	9.3604	6.82261	4.23178	3.92008	3.54866	3.0239	-1.1824	-0.18854	-0.51906	0.16638	0.78234	-1.8441
KRA10d	Camponotus	lateralis	Kraker F.	11	73.437	31.285	12.164	115.793	57.714	20.556	94.671	43.125	20.118	90.203	47.404	22.22	92.827	47.902	16.646	12.044	12.454	8.331	1025.01	8.56954	5.5933	3.48769	10.7607	7.59697	4.53387	9.7299	6.56696	4.48531	9.49753	6.88506	4.71381	9.63468	6.92113	4.07995	3.47045	3.52902	2.88635	-0.1755	2.0951	0.85545	0.95405	0.78993	-2.2488
KRA10e	Camponotus	lateralis	Kraker F.	11	106.802	45.201	15.414	114.282	52.755	17.85	102.427	43.058	20.03	110.647	57.385	23.26	79.306	38.942	14.176	15.723	16.819	12.283	1076.09	10.3345	6.72317	3.92607	10.6903	7.26326	4.22493	10.1206	6.56186	4.47549	10.5189	7.57529	4.82286	8.90539	6.24035	3.7651	3.96522	4.1011	3.50471	0.99166	1.6635	0.94786	1.5375	0.16306	-0.97696
KRA11a	Camponotus	lateralis	Kraker F.	11	95.716	36.898	12.035	116.911	57.027	17.262	116.998	57.235	22.26	100.418	52.634	21.902	93.331	50.402	18.948	13.98	14.152	10.581	1057.87	9.78346	6.07437	3.46915	10.8125	7.55162	4.15476	10.8166	7.56538	4.71805	10.0209	7.25493	4.67996	9.6608	7.09944	4.35293	3.73898	3.76191	3.25284	0.26136	1.741	1.768	1.1973	1.0338	-1.5937
KRA11b	Camponotus	lateralis	Kraker F.	11	104.939	45.386	17.534	117.362	57.785	19.992	113.833	57.221	25.752	109.272	57.544	23.469	93.435	50.944	20.921	16.355	15.345	11.198	1032.88	10.244	6.73691	4.18736	10.8334	7.60164	4.47124	10.6693	7.56446	5.07464	10.4533	7.58578	4.84448	9.66618	7.13751	4.57395	4.04413	3.91727	3.34634	1.1906	2.0575	2.0382	1.5403	1.1885	-1.207
KRA11c	Camponotus	lateralis	Kraker F.	11	82.969	33.107	13.425	97.124	43.846	14.84	100.548	45.841	18.44	107.627	54.583	19.287	108.29	57.776	18.216	13.228	12.234	9.248	1191.26	9.10873	5.75387	3.66401	9.85515	6.62163	3.85227	10.0274	6.7706	4.29418	10.3743	7.38803	4.3917	10.4062	7.60105	4.26802	3.63703	3.49771	3.04105	0.15255	0.86062	0.85447	1.1351	1.3469	-2.042
KRA11d	Camponotus	lateralis	Kraker F.	11	95.625	39.124	10.328	121.704	61.946	18.228	126.453	64.439	21.692	106.966	58.369	23.163	105.643	57.302	18.799	13.861	12.697	9.724	1073.58	9.7788	6.25492	3.21372	11.032	7.87058	4.26943	11.2451	8.02739	4.65747	10.3424	7.63996	4.8128	10.2783	7.56981	4.33578	3.72304	3.56329	3.11833	0.1116	2.0254	2.0246	1.5118	1.3468	-1.873
KRA11e	Camponotus	lateralis	Kraker F.	11	93.683	34.538	10.676	114.515	52.509	14.372	124.479	59.716	20.363	104.854	52.381	18.14	82.899	43.727	20.956	13.521	11.748	9.17	1236.93	9.679	5.8769	3.26741	10.7012	7.24631	3.79104	11.157	7.72761	4.51254	10.2398	7.23747	4.25911	9.10489	6.61264	4.57777	3.67709	3.42754	3.0282	0.0023223	1.2595	1.7483	0.95451	0.86088	-2.0837
KRA11f	Camponotus	lateralis	Kraker F.	11	109.176	42.545	10.801	124.201	58.404	16.124	145.016	75.922	21.109	123.496	65.928	21.965	104.266	54.196	17.846	12.41	12.432	9.471	1114.08	10.4487	6.52265	3.28649	11.1446	7.64225	4.01547	12.0423	8.71332	4.59445	11.1129	8.11961	4.68668	10.2111	7.36179	4.22445	3.52278	3.5259	3.0775	0.42195	1.7316	2.4713	1.793	1.1839	-2.0586
KRA11g	Camponotus	lateralis	Kraker F.	11	116.067	52.888	13.878	141.074	76.02	21.015	156.158	86.784	26.798	136.337	79.307	27.217	103.095	53.799	17.307	14.155	13.896	10.648	1059.91	10.7734	7.27241	3.72532	11.8775	8.71894	4.58421	12.4963	9.31579	5.17668	11.6763	8.90545	5.21699	10.1536	7.33478	4.16017	3.76231	3.72773	3.26313	1.1186	2.8572	3.3522	2.5906	1.1193	-1.5978
KRA11h	Camponotus	lateralis	Kraker F.	11	117.613	52.927	16.285	129.164	63.518	17.641	147.215	78.423	24.397	131.546	71.858	23.462	98.558	48.499	15.499	15.324	16.352	11.816	1073.5	10.845	7.27509	4.03547	11.365	7.96982	4.20012	12.1332	8.85568	4.93933	11.4694	8.47691	4.84376	9.92764	6.96412	3.93688	3.91459	4.04376	3.43744	1.3923	2.0841	2.8551	2.1223	0.78724	-1.1095
KRA11i	Camponotus	lateralis	Kraker F.	11	121.036	54.774	14.243	123.888	59.99	16.519	135.489	69.152	19.645	127.785	70.527	23.15	95.627	47.464	15.127	13.012	13.641	10.129	1095.33	11.0016	7.40095	3.77399	11.1305	7.74532	4.06436	11.64	8.31577	4.43227	11.3042	8.39804	4.81144	9.77891	6.88941	3.88934	3.60721	3.69337	3.18261	1.2569	1.8129	2.0557	2.0302	0.69344	-1.7869
KRA11j	Camponotus	lateralis	Kraker F.	11	111.108	45.198	11.719	112.471	50.759	13.198	131.323	65.245	17.061	115.523	60.786	17.916	81.032	41.119	16.883	11.432	9.546	7.471	1303.26	10.5408	6.72295	3.4233	10.6052	7.12454	3.63291	11.4596	8.07744	4.1305	10.7482	7.79654	4.23273	9.00178	6.41241	4.10889	3.38112	3.08966	2.73331	0.62547	1.0423	1.645	1.2703	0.46654	-2.778
WAG3028a	Camponotus	lateralis	Wagner H. C.	10	125.697	54.842	13.646	138.445	71.468	15.799	136.763	72.262	21.529	106.599	49.648	14.154	84.022	45.771	21.193	17.681	18.622	14.696	968.549	11.2115	7.40554	3.69405	11.7663	8.45387	3.9748	11.6946	8.50071	4.63994	10.3247	7.04613	3.76218	9.16635	6.76543	4.60359	4.20488	4.31532	3.83354	1.242	2.1646	2.3288	0.56133	0.94826	-0.38582
WAG3028b	Camponotus	lateralis	Wagner H. C.	10	146.704	73.654	19.255	174.591	100.846	22.254	169.531	98.387	28.239	176.783	106.203	29.688	147.685	90.181	25.009	25.311	27.734	21.126	991.812	12.1121	8.58219	4.38805	13.2133	10.0422	4.71741	13.0204	9.91902	5.31404	13.296	10.3055	5.44867	12.1526	9.49637	5.0009	5.031	5.26631	4.5963	2.4321	3.829	3.8658	3.6709	2.932	1.5076
WAG3029a	Camponotus	lateralis	Wagner H. C.	10	92.58	37.835	5.826	87.306	37.805	7.046	101.268	51.757	15.92	90.875	46.867	14.807	77.977	41.58	14.936	11.077	14.771	10.069	996.896	9.62185	6.15102	2.41371	9.34377	6.14858	2.65443	10.0632	7.19423	3.98999	9.53284	6.84595	3.84799	8.83046	6.44826	3.86471	3.32821	3.84331	3.17317	-0.62129	-0.55649	0.77969	0.35209	0.28378	-1.8464
WAG3029b	Camponotus	lateralis	Wagner H. C.	10	120.017	58.011	8.343	114.621	58.298	9.587	123.428	68.325	15.577	110.201	60.169	14.799	96.374	51.953	16.179	11.962	13.285	9.771	1049.72	10.9552	7.6165	2.88843	10.7061	7.63531	3.09629	11.1098	8.26589	3.94677	10.4977	7.75687	3.84695	9.81703	7.20784	4.02231	3.45861	3.64486	3.12586	0.58935	0.76978	1.4732	0.92883	0.90343	-1.9633
WAG3029c	Camponotus	lateralis	Wagner H. C.	10	118.244	59.644	13.909	100.828	49.869	11.072	117.054	65.497	20.294	101.51	53.79	14.74	82.032	42.494	12.282	15.046	17.565	14.098	1024.85	10.874	7.72295	3.72948	10.0413	7.0618	3.32746	10.8191	8.09302	4.50489	10.0752	7.33417	3.83927	9.05715	6.51874	3.50457	3.87892	4.19106	3.75473	1.3007	0.59338	1.8076	0.66175	0.13809	-0.7483
WAG3029d	Camponotus	lateralis	Wagner H. C.	10	107.372	50.859	10.991	103.871	52.593	14.351	113.715	64.357	25.95	98.706	54.569	21.311	82.529	44.773	16.475	15.975	16.878	13.741	1014.13	10.362	7.13155	3.31527	10.1917	7.2521	3.78827	10.6637	8.02228	5.09411	9.93509	7.38708	4.61638	9.08455	6.69126	4.05894	3.99687	4.10828	3.70689	0.63465	1.13	2.248	1.1823	0.55762	-0.78201
WAG3029e	Camponotus	lateralis	Wagner H. C.	10	60.486	25.773	8.054	82.914	38.234	10.154	94.283	47.674	16.554	72.099	38.162	14.183	71.681	42.677	19.319	16.505	19.639	14.417	967.786	7.77727	5.07671	2.83796	9.10571	6.18336	3.18653	9.70994	6.90464	4.06866	8.49111	6.17754	3.76603	8.46646	6.53276	4.39534	4.06263	4.43159	3.79697	-1.0764	-0.11252	0.63185	-0.20943	0.56019	-0.41148
WAG3029f	Camponotus	lateralis	Wagner H. C.	10	83.062	34.07	11.907	97.127	43.709	11.71	111.224	55.582	16.231	99.373	50.864	15.068	89.576	48.683	16.684	20.588	23.269	20.205	1036.47	9.11384	5.83695	3.45065	9.8553	6.61128	3.42199	10.5463	7.45533	4.02877	9.9686	7.1319	3.88175	9.46446	6.97732	4.08461	4.5374	4.8238	4.495	0.0062886	0.45971	1.0516	0.58901	0.77178	0.77342
WAG3029g	Camponotus	lateralis	Wagner H. C.	10	112.195	54.262	18.712	122.934	66.617	22.094	129.729	75.97	32.998	122.05	72.418	30.983	116.578	71.967	31.5	21.238	23.942	20.683	1022.27	10.5922	7.36627	4.32574	11.0876	8.16192	4.70043	11.3899	8.71608	5.74439	11.0476	8.50988	5.56624	10.7971	8.48334	5.61249	4.60847	4.89306	4.54786	1.6035	2.5494	3.2985	2.5291	2.614	0.91569
WAG3029h	Camponotus	lateralis	Wagner H. C.	10	104.068	45.367	11.353	118.914	63.342	20.466	135.629	80.061	31.362	121.405	73.937	31.977	117.869	73.235	31.323	18.024	20.064	17.216	996.885	10.2014	6.7355	3.36942	10.9048	7.95877	4.52394	11.646	8.94768	5.60018	11.0184	8.59866	5.65482	10.8567	8.55775	5.5967	4.24547	4.47929	4.14922	0.50517	2.2619	3.3392	2.6163	2.6459	0.033559
WAG3029i	Camponotus	lateralis	Wagner H. C.	10	121.589	59.51	10.991	106.2	49.038	11.167	111.5	56.299	14.687	103.62	52.685	14.438	114.428	65.479	24.577	17.684	18.336	15.618	1083.62	11.0267	7.71427	3.31527	10.3053	7.00271	3.34171	10.5594	7.50327	3.83236	10.1794	7.25844	3.79974	10.6971	8.09191	4.95752	4.20523	4.28206	3.95196	0.99206	0.65066	0.90495	0.6315	2.0329	-0.31223
WAG3029j	Camponotus	lateralis	Wagner H. C.	10	110.182	50.568	12.072	95.398	43.27	12.33	105.09	56.419	20.229	94.459	50.686	18.935	89.809	47.289	18.477	13.697	13.26	12.018	1286.73	10.4968	7.11112	3.47448	9.76719	6.57799	3.51141	10.2513	7.51126	4.49767	9.719	7.11941	4.35144	9.47676	6.8767	4.29849	3.70095	3.64143	3.4667	0.7908	0.50703	1.4046	0.8467	0.87274	-1.5319
WAG3031a	Camponotus	lateralis	Wagner H. C.	10	95.897	38.97	11.233	132.744	71.152	17.793	137.409	75.531	24.114	108.201	57.278	19.267	82.108	41.782	14.534	10.218	10.458	9.511	1060.5	9.7927	6.2426	3.35157	11.5215	8.43516	4.21817	11.7222	8.69086	4.9106	10.402	7.56822	4.38942	9.06135	6.4639	3.81235	3.19656	3.23388	3.08399	0.22439	2.3199	2.6517	1.208	0.31305	-2.4817
WAG3031b	Camponotus	lateralis	Wagner H. C.	10	71.227	26.89	10.776	108.931	52.164	16.596	106.887	51.697	22.031	108.17	56.229	20.226	89.883	47.294	15.274	13.084	16.777	15.027	1078.46	8.43961	5.18556	3.28268	10.437	7.22246	4.07382	10.3386	7.19006	4.69372	10.4005	7.4986	4.49733	9.48066	6.87706	3.9082	3.61718	4.09597	3.87647	-0.51558	1.4442	1.4614	1.2557	0.62775	-0.88007
WAG3031c	Camponotus	lateralis	Wagner H. C.	10	61.85	22.416	8.187	109.954	50.174	14.747	114.938	54.373	19.1	98.835	49.723	20.296	125.345	71.093	22.253	13.483	16.712	14.129	1016.63	7.86448	4.73455	2.86129	10.4859	7.08336	3.84018	10.7209	7.3738	4.37035	9.94158	7.05145	4.50511	11.1958	8.43167	4.71731	3.67192	4.08803	3.75886	-1.1542	1.1874	1.3596	0.98121	2.1283	-0.95194
WAG3031d	Camponotus	lateralis	Wagner H. C.	10	73.04	28.505	8.152	92.338	40.11	12.207	112.506	54.954	17.979	99.715	52.266	21.196	92.671	55.317	27.068	14.431	14.922	13.362	939.961	8.54634	5.33901	2.85517	9.60927	6.33325	3.49385	10.6069	7.4131	4.24017	9.98574	7.22952	4.60391	9.62658	7.43754	5.20269	3.79882	3.8629	3.65541	-0.79033	0.35643	1.2332	1.1269	1.6853	-1.1392
WAG3031e	Camponotus	lateralis	Wagner H. C.	10	88.25	39.251	14.251	110.52	58.064	16.068	116.074	66.282	26.398	113.388	64.074	23.752	114.124	63.735	21.856	15.126	17.373	15.281	909.01	9.39415	6.26506	3.77505	10.5128	7.61997	4.00849	10.7738	8.14138	5.1379	10.6484	8.00462	4.8736	10.6829	7.98342	4.67504	3.88922	4.16809	3.90909	0.4874	1.5564	2.3656	1.7652	1.8116	-0.63032
WAG3031f	Camponotus	lateralis	Wagner H. C.	10	84.655	33.59	7.925	113.157	54.984	12.307	125.439	67.422	19.092	101.565	53.717	18.057	104.567	59.861	22.331	12.323	13.727	10.604	967.553	9.20082	5.79569	2.81514	10.6375	7.41512	3.50813	11.2	8.21109	4.36944	10.0779	7.32919	4.24935	10.2258	7.73699	4.72557	3.51041	3.705	3.25638	-0.51172	1.0474	1.8406	0.94277	1.6411	-1.7746
WAG3031g	Camponotus	lateralis	Wagner H. C.	10	78.216	28.602	11.102	112.465	51.388	12.091	124.036	59.347	18.477	104.603	48.695	15.597	82.017	45.243	19.992	14.242	15.723	12.528	1089.42	8.84398	5.34808	3.33197	10.605	7.16854	3.47721	11.1371	7.7037	4.29849	10.2276	6.97818	3.9493	9.05632	6.72629	4.47124	3.77386	3.96522	3.53949	-0.32351	0.91556	1.5471	0.6409	0.82351	-1.1712
WAG3031h	Camponotus	lateralis	Wagner H. C.	10	108.775	51.587	20.308	128.842	69.686	19.646	125.88	69.712	25.557	126.697	75.347	29.949	149.101	96.185	40.418	15.839	18.378	14.99	960.497	10.4295	7.18241	4.50644	11.3509	8.34781	4.43238	11.2196	8.34937	5.05539	11.256	8.68026	5.47257	12.2107	9.8074	6.35752	3.97982	4.28696	3.87169	1.6509	2.4406	2.4999	2.5794	3.9157	-0.51299
WAG3031i	Camponotus	lateralis	Wagner H. C.	10	107.058	45.378	9.842	121.248	62.862	15.296	139.143	78.052	22.886	130.039	73.998	22.747	101.357	54.066	17.608	12.664	13.409	10.722	1004.84	10.3469	6.73632	3.1372	11.0113	7.92856	3.91101	11.7959	8.8347	4.78393	11.4035	8.60221	4.76938	10.0676	7.35296	4.19619	3.55865	3.66183	3.27445	0.34821	1.7118	2.6223	2.1021	1.1277	-1.7641
WAG3031j	Camponotus	lateralis	Wagner H. C.	10	107.687	49.77	15.686	121.461	67.066	23.894	135.641	80.582	35.694	122.535	74.307	33.474	99.3	57.41	25.136	21.705	25.364	21.528	915.111	10.3772	7.05479	3.96056	11.0209	8.18938	4.88815	11.6465	8.97675	5.97445	11.0696	8.62015	5.78567	9.96494	7.57694	5.01358	4.65886	5.03627	4.63983	1.1443	2.7163	3.6766	2.7269	1.7001	1.1365
WAG3033a	Camponotus	lateralis	Wagner H. C.	10	95.606	37.745	10.073	136.185	72.569	16.102	141.483	78.606	21.983	123.089	69.82	22.843	112.225	62.493	19.28	14.577	15.922	13.828	977.745	9.77783	6.1437	3.1738	11.6698	8.51874	4.01273	11.8947	8.866	4.6886	11.0945	8.35584	4.77944	10.5936	7.90525	4.3909	3.81798	3.99024	3.7186	0.040182	2.2002	2.5789	1.9411	1.5819	-0.974
WAG3033b	Camponotus	lateralis	Wagner H. C.	10	58.383	24.174	9.652	126.756	70.138	24.61	125.071	69.022	32.761	118.736	71.072	34.945	117.281	71.7	32.513	14.773	14.171	11.077	974.575	7.64088	4.91671	3.10677	11.2586	8.37484	4.96085	11.1835	8.30795	5.72372	10.8966	8.43042	5.91143	10.8296	8.46759	5.70202	3.84357	3.76444	3.32821	-0.94184	2.9151	3.0529	2.7	2.6726	-1.4647
WAG3033c	Camponotus	lateralis	Wagner H. C.	10	52.879	23.933	9.453	97.665	49.093	14.478	101.025	53.976	19.68	94.175	51.667	19.167	101.322	62.467	28.516	20.203	22.272	19.117	879.565	7.27179	4.89214	3.07457	9.88256	7.00664	3.805	10.0511	7.34684	4.43621	9.70438	7.18798	4.37801	10.0659	7.90361	5.34004	4.49477	4.71932	4.3723	-1.064	0.97242	1.2286	0.88718	2.0504	0.56198
WAG3033d	Camponotus	lateralis	Wagner H. C.	10	88.911	39.221	14.008	139.754	81.045	24.521	125.806	70.209	26.533	126.612	76.456	30.901	111.175	67.148	28.971	15.289	16.263	13.997	989.191	9.42926	6.26267	3.74273	11.8218	9.0025	4.95187	11.2163	8.37908	5.15102	11.2522	8.74391	5.55887	10.544	8.19439	5.38247	3.91012	4.03274	3.74126	0.4682	3.2916	2.5946	2.6618	2.301	-0.86542
WAG3033e	Camponotus	lateralis	Wagner H. C.	10	109.599	48.976	15.853	140.695	80.039	26.936	135.851	76.506	33.297	124.168	74.86	35.839	130.386	83.104	38.54	17.646	18.981	16.46	980.304	10.469	6.99829	3.98158	11.8615	8.94645	5.18999	11.6555	8.74677	5.77036	11.1431	8.65217	5.98657	11.4187	9.11614	6.20806	4.20071	4.35672	4.05709	1.1638	3.4998	3.4042	2.8951	3.3739	-0.16773
WAG3033f	Camponotus	lateralis	Wagner H. C.	10	115.685	54.069	17.473	135.012	73.212	21.096	128.685	70.207	25.651	129.214	74.875	27.142	104.084	57.524	21.086	18.605	19.894	17.498	1058.18	10.7557	7.35316	4.18007	11.6195	8.5564	4.59304	11.3439	8.37896	5.06468	11.3672	8.65303	5.2098	10.2022	7.58446	4.59195	4.31335	4.46027	4.18306	1.5174	2.7373	2.5533	2.4155	1.4951	0.088329
WAG3033g	Camponotus	lateralis	Wagner H. C.	10	114.966	50.054	14.941	136.641	73.493	20.892	140.376	76.65	29.621	134.781	79.054	31.596	128.485	75.137	25.903	19.376	21.143	18.088	1059.13	10.7222	7.07489	3.86536	11.6894	8.57281	4.57078	11.848	8.755	5.44252	11.6095	8.89123	5.62103	11.3351	8.66816	5.0895	4.40182	4.59815	4.253	1.1541	2.7408	3.1739	2.8471	2.4838	0.30962
WAG3033h	Camponotus	lateralis	Wagner H. C.	10	126.235	58.56	21.414	145.026	82.139	28.04	146.562	84.78	39.131	131.823	78.469	34.974	136.272	86.275	38.777	20.85	21.713	18.942	1035.24	11.2354	7.65245	4.62753	12.0427	9.06306	5.29528	12.1063	9.20761	6.25548	11.4814	8.85827	5.91388	11.6736	9.28843	6.22712	4.56618	4.65972	4.35224	2.1028	3.6878	4.1398	3.005	3.5115	0.54158
WAG3033i	Camponotus	lateralis	Wagner H. C.	10	100.69	46.203	17.575	148.959	88.586	30.77	136.844	77.815	32.523	120.338	70.237	29.575	121.344	73.17	30.104	23.773	27.052	24.922	964.158	10.0344	6.79728	4.19225	12.2049	9.41201	5.54707	11.698	8.82128	5.70289	10.9699	8.38075	5.43829	11.0156	8.55395	5.48671	4.87576	5.20115	4.99219	1.1659	4.0958	3.3885	2.3735	2.6141	1.6947
WAG3033j	Camponotus	lateralis	Wagner H. C.	10	115.65	54.512	21.29	138.881	75.548	17.593	149.652	85.494	25.336	134.748	78.298	26.757	104.236	55.259	19.218	19.602	21.758	18.915	997.523	10.7541	7.38322	4.61411	11.7848	8.69184	4.1944	12.2332	9.2463	5.03349	11.6081	8.84862	5.17272	10.2096	7.43364	4.38383	4.42741	4.66455	4.34914	1.8855	2.4637	3.129	2.5222	1.3103	0.45836
WAG3035a	Camponotus	lateralis	Wagner H. C.	10	113.507	51.395	16.434	117.288	57.625	16.088	142.379	79.662	27.293	136.969	80.967	29.351	119.83	68.096	23.221	21.482	24.024	20.383	1042.95	10.654	7.16903	4.05389	10.83	7.59111	4.01098	11.9323	8.92536	5.22427	11.7034	8.99817	5.41766	10.9467	8.25203	4.81882	4.63487	4.90143	4.51475	1.3259	1.628	3.079	2.7701	2.0654	0.9105
WAG3035b	Camponotus	lateralis	Wagner H. C.	10	110.952	48.808	11.306	118.563	60.35	15.418	151.591	87.922	26.945	133.294	79.3	26.806	126.61	86.088	48.811	18.196	20.188	16.207	1047.1	10.5334	6.98627	3.36244	10.8887	7.76853	3.92658	12.3122	9.37667	5.19086	11.5453	8.90505	5.17745	11.2521	9.27836	6.98649	4.26568	4.49311	4.02579	0.66407	1.6334	3.3418	2.5313	3.8834	-0.047056
WAG3035c	Camponotus	lateralis	Wagner H. C.	10	119.844	58.81	12.643	111.848	55.332	12.473	142.374	82.203	20.538	119.368	66.648	18.483	108.947	59.339	16.487	15.995	16.492	12.757	1023.1	10.9473	7.66877	3.5557	10.5758	7.43855	3.53171	11.9321	9.06659	4.53189	10.9256	8.16382	4.29919	10.4378	7.70318	4.06042	3.99937	4.06103	3.57169	1.156	1.0626	2.5379	1.4973	1.2612	-0.93142
WAG3035d	Camponotus	lateralis	Wagner H. C.	10	121.598	56.495	12.863	130.241	69.766	18.539	143.194	81.619	27.359	125.587	73.656	27.484	132.054	79.989	26.28	16.623	18.803	15.028	997.681	11.0271	7.51632	3.5865	11.4123	8.3526	4.30569	11.9664	9.03432	5.23058	11.2066	8.58231	5.24252	11.4915	8.94366	5.1264	4.07713	4.33624	3.8766	1.1479	2.3411	3.1397	2.3722	2.6464	-0.41083
WAG3035e	Camponotus	lateralis	Wagner H. C.	10	105.831	49.491	19.078	128.639	68.29	17.164	141.315	79.358	24.98	120.074	67.785	23.259	113.164	68.945	35.334	14.986	17.059	14.121	999.119	10.2874	7.03498	4.36784	11.3419	8.26378	4.14295	11.8876	8.90831	4.998	10.9578	8.23316	4.82276	10.6379	8.30331	5.94424	3.87118	4.13025	3.75779	1.4523	2.1389	2.8636	1.8915	2.7181	-0.79835
WAG3035f	Camponotus	lateralis	Wagner H. C.	10	96.832	41.823	10.382	121.102	61.183	13.548	141.452	78.903	20.314	125.505	73.074	23.991	132.532	85.08	34.5	19.132	19.1	15.561	968.88	9.84033	6.46707	3.22211	11.0046	7.82196	3.68076	11.8934	8.88274	4.50711	11.2029	8.54833	4.89806	11.5123	9.22388	5.87367	4.37401	4.37035	3.94474	0.20602	1.4566	2.4281	2.1215	3.2255	-0.14605
WAG3035g	Camponotus	lateralis	Wagner H. C.	10	118.341	54.237	14.498	123.69	65.476	19.082	149.9	91.785	39.022	137.151	83.695	32.256	156.85	102.582	41.454	21.643	21.166	17.129	1040.83	10.8785	7.36458	3.80762	11.1216	8.09172	4.36829	12.2434	9.58045	6.24676	11.7111	9.1485	5.67944	12.524	10.1283	6.43848	4.6522	4.60065	4.13872	1.243	2.2246	4.3266	3.0087	4.1612	0.36779
WAG3035h	Camponotus	lateralis	Wagner H. C.	10	83.365	32.838	11.738	119.361	60.817	16.332	141.604	80.805	28.825	134.491	79.988	27.718	106.177	59.684	21.762	14.525	15.792	12.897	1058.58	9.13044	5.73045	3.42608	10.9252	7.79853	4.04129	11.8997	8.98916	5.36889	11.597	8.9436	5.26479	10.3042	7.72554	4.66498	3.81117	3.97391	3.59124	-0.046698	1.7601	3.223	2.6185	1.6179	-1.0981
WAG3035i	Camponotus	lateralis	Wagner H. C.	10	115.505	47.744	15.509	141.654	76.499	22.104	152.762	87.432	32.015	140.621	82.909	28.09	118.745	67.78	24.474	16.305	17.564	14.651	1006.35	10.7473	6.9097	3.93815	11.9018	8.74637	4.70149	12.3597	9.35051	5.65818	11.8584	9.10544	5.3	10.897	8.23286	4.94712	4.03795	4.19094	3.82766	1.1633	2.9822	3.7489	2.7673	2.1271	-0.59032
WAG3035j	Camponotus	lateralis	Wagner H. C.	10	92.973	41.311	15.105	132.844	75.511	22.974	145.799	85.221	30.374	136.321	81.997	30.388	126.006	76.075	28.829	19.914	22.561	18.904	956.041	9.64225	6.42736	3.88652	11.5258	8.68971	4.79312	12.0747	9.23152	5.51126	11.6757	9.05522	5.51253	11.2252	8.7221	5.36926	4.46251	4.74984	4.34787	0.69379	2.9495	3.4956	2.8501	2.6531	0.54586
WAG3040a	Camponotus	lateralis	Wagner H. C.	10	70.058	27.528	10.985	89.604	41.773	14.46	79.133	36.666	16.27	101.247	53.757	19.606	80.525	43.943	17.707	16.941	17.958	15.255	1013.96	8.37007	5.24671	3.31436	9.46594	6.4632	3.80263	8.89567	6.05525	4.03361	10.0622	7.33192	4.42787	8.97357	6.62895	4.20797	4.11594	4.23769	3.90576	-0.48483	0.65508	0.026061	1.0628	0.60154	-0.44036
WAG3040b	Camponotus	lateralis	Wagner H. C.	10	68.29	23.799	8.447	89.197	37.559	10.636	91.258	44.294	17.161	106.651	55.657	18.413	84.104	44.866	16.858	17.616	15.876	11.594	994.458	8.26378	4.87842	2.90637	9.44442	6.12854	3.26129	9.55291	6.65537	4.14258	10.3272	7.46036	4.29104	9.17082	6.69821	4.10585	4.19714	3.98447	3.405	-0.97324	0.021153	0.54879	1.0815	0.61087	-1.0116
WAG3040c	Camponotus	lateralis	Wagner H. C.	10	94.755	45.051	20.75	119.732	66.989	24.62	93.398	47.255	25.639	120.317	75.092	39.625	107.768	64.553	27.929	26.457	24.038	18.486	929.794	9.73422	6.712	4.55522	10.9422	8.18468	4.96185	9.66426	6.87423	5.0635	10.9689	8.66556	6.29484	10.3811	8.03449	5.28479	5.14364	4.90286	4.29953	1.3651	2.7625	1.4704	3.0698	2.1408	1.0401
WAG3040d	Camponotus	lateralis	Wagner H. C.	10	78.267	34.296	14.336	110.676	60.354	22.293	90.014	47.921	24.279	110.933	65.024	28.377	109.388	67.01	29.486	30.705	33.442	28.48	956.341	8.84686	5.85628	3.78629	10.5203	7.76878	4.72155	9.48757	6.9225	4.92737	10.5325	8.06375	5.32701	10.4589	8.18596	5.4301	5.54121	5.78291	5.33667	0.22682	2.2735	1.3261	2.0712	2.3071	2.8477
WAG3040e	Camponotus	lateralis	Wagner H. C.	10	80.489	34.187	14.507	104.92	51.866	17.635	98.612	51.579	24.068	100.036	52.001	21.275	96.634	54.296	21.304	24.777	25.675	21.63	1057.31	8.97157	5.84697	3.80881	10.243	7.20181	4.1994	9.93036	7.18185	4.90591	10.0018	7.21117	4.61248	9.83026	7.36858	4.61563	4.97765	5.06705	4.65081	0.27164	1.5029	1.5344	1.1298	1.3397	1.364
WAG3040f	Camponotus	lateralis	Wagner H. C.	10	68.855	27.269	10.17	98.435	48.605	17.258	99.346	49.917	22.602	118.982	67.383	24.686	118.177	72.862	29.363	21.97	21.247	16.289	998.699	8.29789	5.22197	3.18904	9.92144	6.97173	4.15427	9.96725	7.0652	4.75416	10.9079	8.20871	4.9685	10.8709	8.53592	5.41876	4.68722	4.60945	4.03596	-0.61379	1.291	1.3629	1.9705	2.5292	0.3096
WAG3040g	Camponotus	lateralis	Wagner H. C.	10	82.034	33.454	11.178	110.761	55.293	16.629	108.87	56.71	21.58	114.703	64.975	23.916	117.228	71.142	29.218	21.225	21.124	17.624	988.684	9.05726	5.78394	3.34335	10.5243	7.43593	4.07787	10.4341	7.5306	4.64543	10.7099	8.06071	4.8904	10.8272	8.43457	5.40537	4.60706	4.59609	4.19809	-0.11384	1.5524	1.5892	1.8129	2.4729	0.38666
WAG3040h	Camponotus	lateralis	Wagner H. C.	10	107.805	52.2	22.693	139.188	83.433	31.956	121.238	73.119	40.569	132.277	84.245	39.759	136.854	89.674	40.296	34.073	33.126	32.271	903.208	10.3829	7.22496	4.76372	11.7978	9.13417	5.65296	11.0108	8.55096	6.36938	11.5012	9.17851	6.30547	11.6985	9.46964	6.34791	5.83721	5.75552	5.68076	1.8668	3.9831	3.6709	3.3996	3.6603	3.2955
WAG3040i	Camponotus	lateralis	Wagner H. C.	10	65.62	28.935	13.549	108.089	57.767	20.499	83.082	43.781	22.8	109.546	65.633	31.784	107.009	65.592	28.721	22.924	25.456	20.948	928.638	8.10062	5.37913	3.6809	10.3966	7.60046	4.52758	9.11493	6.61672	4.77493	10.4664	8.10142	5.63773	10.3445	8.09889	5.3592	4.7879	5.04539	4.5769	-0.2005	1.9983	0.9657	2.2831	2.2024	1.1693
WAG3040j	Camponotus	lateralis	Wagner H. C.	10	98.558	43.566	19.903	137.617	78.6	28.773	115.855	64.278	31.333	134.789	81.93	36.438	125.615	78.057	33.333	24.401	26.062	21.818	948.602	9.92764	6.60045	4.46128	11.731	8.86566	5.36405	10.7636	8.01736	5.59759	11.6099	9.05152	6.03639	11.2078	8.83499	5.77347	4.93974	5.1051	4.67097	1.295	3.5961	2.7093	3.1932	2.9451	1.3878
WAG3040l	Camponotus	lateralis	Wagner H. C.	10	58.694	23.94	8.647	91.768	44.809	14.54	72.439	36.676	16.514	95.309	51.131	17.826	70.953	37.857	13.274	15.231	16.421	11.916	1069.54	7.6612	4.89285	2.94058	9.57956	6.69395	3.81314	8.51111	6.05607	4.06374	9.76263	7.15059	4.22208	8.42336	6.1528	3.64335	3.90269	4.05228	3.45196	-1.0824	0.78255	-0.048905	0.78003	-0.063885	-1.0978
WAG3040m	Camponotus	lateralis	Wagner H. C.	10	62.777	26.099	9.539	93.38	44.205	13.793	68.303	31.775	14.705	81.375	40.817	15.006	71.402	37.175	12.437	16.26	17.264	13.071	1078.95	7.92319	5.10872	3.08853	9.66333	6.64868	3.71389	8.26456	5.63693	3.83471	9.02081	6.38882	3.87376	8.44997	6.09713	3.52661	4.03237	4.155	3.61538	-0.82417	0.69477	-0.49066	0.073247	-0.15139	-0.80056
WAG3040n	Camponotus	lateralis	Wagner H. C.	10	62.878	26.979	10.225	90.969	43.595	14.28	82.509	39.44	18.036	91.857	47.087	16.983	63.33	33.041	11.169	15.785	15.776	11.933	1187.23	7.92956	5.19413	3.19766	9.53777	6.60265	3.77889	9.08345	6.28013	4.24688	9.58421	6.862	4.12104	7.95801	5.74813	3.34201	3.97303	3.9719	3.45442	-0.70325	0.70515	0.35618	0.55857	-0.51631	-1.1163
WAG3040p	Camponotus	lateralis	Wagner H. C.	10	74.517	30.812	11.753	111.031	55.151	16.548	92.233	45.143	20.013	98.468	53.306	21.296	74.753	39.454	13.472	17.446	17.5	13.061	1031.12	8.63232	5.55086	3.42826	10.5371	7.42637	4.06792	9.6038	6.71885	4.47359	9.9231	7.3011	4.61476	8.64598	6.28124	3.67042	4.17684	4.1833	3.614	-0.22431	1.5428	0.87647	1.1459	0.054826	-0.69154
WAG3040q	Camponotus	lateralis	Wagner H. C.	10	41.343	18.633	10.284	76.223	33.189	12.534	65.058	31.928	17.207	66.975	32.246	12.972	53.204	28.608	12.001	16.676	17.146	12.921	1259.76	6.42985	4.3166	3.20687	8.73058	5.76099	3.54034	8.06585	5.65049	4.14813	8.18383	5.67856	3.60167	7.29411	5.34864	3.46425	4.08363	4.14077	3.59458	-1.3517	-0.044081	-0.26528	-0.58492	-0.74839	-0.79809
WAG3040r	Camponotus	lateralis	Wagner H. C.	10	65.498	24.463	8.564	103.622	49.436	14.103	89.547	44.522	18.838	92.962	48.218	18.17	91.091	48.029	14.041	15.659	15.377	11.585	1078.43	8.09308	4.94601	2.92643	10.1795	7.03107	3.7554	9.46293	6.67248	4.34028	9.64168	6.94392	4.26263	9.54416	6.9303	3.74713	3.95715	3.92135	3.40367	-0.97376	1.0113	0.7039	0.7008	0.56128	-1.2085
WAG3040s	Camponotus	lateralis	Wagner H. C.	10	69.014	27.329	9.967	104.864	49.534	14.546	88.376	40.857	15.113	87.767	45.269	17.526	65.871	34.496	11.67	15.875	15.876	11.874	1069.13	8.30747	5.22771	3.15706	10.2403	7.03804	3.81392	9.40085	6.39195	3.88754	9.3684	6.72822	4.18641	8.1161	5.87333	3.41614	3.98434	3.98447	3.44587	-0.63595	1.0834	0.17548	0.50068	-0.38492	-1.1067
WAG3040t	Camponotus	lateralis	Wagner H. C.	10	56.773	23.839	9.704	98.204	44.923	12.344	91.477	45.202	17.656	82.762	40.586	14.47	57.84	32.469	15.227	17.198	16.39	12.11	1083.62	7.53479	4.88252	3.11512	9.90979	6.70246	3.5134	9.56436	6.72324	4.2019	9.09736	6.37071	3.80395	7.60526	5.69816	3.90218	4.14705	4.04846	3.47994	-0.97176	0.59302	0.63211	0.037067	-0.26785	-0.92866
WAG3045a	Camponotus	lateralis	Wagner H. C.	9	117.665	55.728	18.967	142.499	81.585	26.855	129.028	70.486	27.436	127.707	76.596	32.988	116.649	69.821	28.742	29.482	29.234	24.368	931.081	10.8473	7.46512	4.35511	11.9373	9.03244	5.18218	11.359	8.39559	5.23794	11.3008	8.75191	5.74352	10.8004	8.3559	5.36116	5.42973	5.40685	4.9364	1.722	3.5449	2.7147	2.8037	2.4096	2.1469
WAG3045a	Camponotus	lateralis	Wagner H. C.	9	97.911	44.439	13.223	138.587	80.288	23.801	111.709	60.838	24.261	109.362	64.348	27.348	105.582	62.934	24.82	32.631	33.652	28.585	950.062	9.895	6.66626	3.63634	11.7723	8.96036	4.87863	10.5692	7.79987	4.92555	10.4576	8.02172	5.22953	10.2753	7.9331	4.98197	5.71236	5.80103	5.34649	0.62923	3.1953	1.9823	1.9701	1.8868	2.9743
WAG3045b	Camponotus	lateralis	Wagner H. C.	9	99.023	47.229	17.835	124.094	68.812	23.8	94.798	50.49	25.666	104.175	62.498	30.519	97.121	58.028	26.649	26.353	27.779	24.494	927.109	9.95103	6.87234	4.22315	11.1397	8.2953	4.87852	9.73643	7.10563	5.06616	10.2066	7.90557	5.5244	9.855	7.61761	5.16227	5.13352	5.27058	4.94914	1.1975	2.7784	1.59	2.0682	1.7818	1.87
WAG3045c	Camponotus	lateralis	Wagner H. C.	9	94.235	43.07	14.357	128.583	71.828	22.016	104.301	53.804	21.528	121.345	75.026	35.894	116.69	71.728	29.572	21.67	22.328	19.262	893.783	9.70747	6.56277	3.78906	11.3394	8.47514	4.69212	10.2128	7.33512	4.63983	11.0157	8.66176	5.99116	10.8023	8.46924	5.43801	4.6551	4.72525	4.38885	0.67535	2.7264	1.443	2.8708	2.5001	0.6781
WAG3045d	Camponotus	lateralis	Wagner H. C.	9	80.303	32.121	10.815	108.557	53.231	16.146	87.442	40.085	15.826	90.261	47.815	19.774	80.028	40.959	14.212	19.445	18.648	14.971	988.048	8.96119	5.66754	3.28862	10.4191	7.29596	4.01821	9.35104	6.33127	3.97819	9.50058	6.91484	4.4468	8.94584	6.39992	3.76988	4.40965	4.31833	3.86924	-0.22172	1.4167	0.21527	0.78222	0.23451	-0.22886
WAG3045e	Camponotus	lateralis	Wagner H. C.	9	85.295	36.715	13.387	125.308	65.374	18.615	101.541	51.024	23.899	109.536	62.814	26.674	105.171	64.464	28.718	27.953	25.96	20.923	989.149	9.23553	6.05929	3.65882	11.1941	8.08542	4.31451	10.0768	7.14311	4.88866	10.4659	7.92553	5.16469	10.2553	8.02895	5.35892	5.28706	5.0951	4.57417	0.28326	2.1909	1.5416	1.8914	2.1547	1.5098
WAG3045f	Camponotus	lateralis	Wagner H. C.	9	89.171	40.851	15.046	130.343	74.314	24.296	99.854	55.64	28.523	109.502	68.564	35.954	95.806	58.648	27.148	30.754	32.464	26.956	889.629	9.44304	6.39148	3.87892	11.4168	8.62056	4.9291	9.9927	7.45922	5.34069	10.4643	8.28034	5.99617	9.78805	7.6582	5.21037	5.54563	5.69772	5.19192	0.62812	3.0207	2.046	2.5965	1.8106	2.6615
WAG3045g	Camponotus	lateralis	Wagner H. C.	9	99.834	49.45	18.458	129.376	73.572	24.384	103.749	54.679	24.432	115.285	70.266	32.057	104.857	62.419	25.887	25.612	26.272	21.619	884.523	9.9917	7.03207	4.29628	11.3744	8.57741	4.93802	10.1857	7.39453	4.94287	10.7371	8.38248	5.66189	10.24	7.90057	5.08793	5.06083	5.12562	4.64962	1.3224	3.0015	1.7241	2.4713	1.933	1.4597
WAG3045h	Camponotus	lateralis	Wagner H. C.	9	106.89	51.56	17.429	124.55	66.715	19.728	110.661	57.967	23.422	104.487	56.596	21.304	94.921	49.612	16.902	24.045	23.608	18.366	999.343	10.3388	7.18053	4.17481	11.1602	8.16793	4.44162	10.5196	7.61361	4.83963	10.2219	7.52303	4.61563	9.74274	7.04358	4.1112	4.90357	4.85881	4.28556	1.3552	2.3314	1.8156	1.3028	0.88102	0.84762
WAG3045i	Camponotus	lateralis	Wagner H. C.	9	93.922	41.831	16.247	136.161	80.505	30.571	114.155	66.677	37.052	127.023	80.727	39.733	111.266	67.795	30.648	30.317	30.362	25.146	882.1	9.69134	6.46769	4.03076	11.6688	8.97246	5.5291	10.6843	8.1656	6.08704	11.2704	8.98482	6.30341	10.5483	8.23377	5.53606	5.50609	5.51017	5.01458	0.83826	3.7738	3.1761	3.2692	2.4133	2.3405
WAG3045j	Camponotus	lateralis	Wagner H. C.	9	84.095	40.719	16.178	123.753	69.752	24.125	89.985	48.697	27.84	109.856	68.693	37.415	96.631	58.633	27.019	21.416	22.291	18.643	873.488	9.17033	6.38114	4.02219	11.1244	8.35177	4.91172	9.48604	6.97832	5.27636	10.4812	8.28812	6.11678	9.83011	7.65722	5.19798	4.62774	4.72133	4.31775	0.67837	2.8269	1.6523	2.6865	1.8127	0.59858
WAG3048a	Camponotus	lateralis	Wagner H. C.	9	86.835	38.016	12.494	103.228	53.357	17.736	87.908	44.104	20.482	96.089	53.692	23.512	78.044	41.319	14.715	12.178	13.582	10.542	987	9.31853	6.16571	3.53469	10.1601	7.30459	4.21141	9.37593	6.64108	4.5257	9.8025	7.32748	4.84892	8.83425	6.42799	3.83601	3.4897	3.68538	3.24684	0.23704	1.5326	0.82858	1.2876	0.25918	-1.8107
WAG3048b	Camponotus	lateralis	Wagner H. C.	9	87.419	35.236	10.691	105.503	51.422	16.796	101.637	49.56	19.513	100.775	53.38	22.138	90.688	49.735	19.675	20.695	21.933	18.257	1045.35	9.34981	5.93599	3.26971	10.2715	7.17091	4.09829	10.0815	7.03989	4.41735	10.0387	7.30616	4.7051	9.52302	7.0523	4.43565	4.54918	4.68327	4.27282	-0.05321	1.4049	1.09	1.2382	1.035	0.483
WAG3048c	Camponotus	lateralis	Wagner H. C.	9	68.831	26.035	9.028	97.777	45.5	16.709	95.992	44.24	18.961	93.374	49.076	23.528	68.842	35.996	14.935	10.318	10.052	8.67	1114.6	8.29645	5.10245	3.00466	9.88823	6.74537	4.08766	9.79755	6.65132	4.35442	9.66302	7.00543	4.85057	8.29711	5.99967	3.86458	3.21216	3.17049	2.94449	-0.80737	1.1339	0.79549	1.1337	-0.011497	-2.6395
WAG3048d	Camponotus	lateralis	Wagner H. C.	9	68.116	27.389	10.523	83.924	37.994	14.418	75.275	36.283	18.023	83.629	43.464	21.123	62.355	33.522	15.154	16.411	16.264	13.612	1013.55	8.25324	5.23345	3.24392	9.161	6.16393	3.7971	8.67612	6.02354	4.24535	9.14489	6.59272	4.59598	7.89652	5.78982	3.89281	4.05105	4.03286	3.68944	-0.57511	0.45728	0.13846	0.67715	-0.16879	-0.82316
WAG3048e	Camponotus	lateralis	Wagner H. C.	9	96.223	42.888	14.907	116.777	63.171	21.512	111.93	65.154	30.864	106.641	61.704	28.454	90.302	49.423	19.659	23.28	19.031	14.568	1001.65	9.80933	6.54889	3.86096	10.8063	7.94802	4.6381	10.5797	8.0718	5.55554	10.3267	7.85519	5.33423	9.50274	7.03015	4.43385	4.82494	4.36245	3.8168	0.75396	2.3382	2.6474	1.9477	1.0207	0.014433
WAG3048f	Camponotus	lateralis	Wagner H. C.	9	54.207	21.49	10.778	78.683	35.037	14.174	72	33.62	17.803	83.176	43.786	21.898	57.045	29.968	12.516	19.504	19.097	16.253	1088.6	7.36254	4.63573	3.28299	8.87034	5.91921	3.76484	8.48528	5.79828	4.21936	9.12009	6.6171	4.67953	7.55281	5.4743	3.5378	4.41633	4.37001	4.0315	-0.95882	0.25947	-0.030059	0.73776	-0.59256	-0.047611
WAG3048g	Camponotus	lateralis	Wagner H. C.	9	65.049	28.56	13.976	89.057	44.34	18.222	76.144	38.655	20.015	85.281	48.589	26.568	69.22	38.414	17.152	14.866	15.03	13.16	995.324	8.0653	5.34416	3.73845	9.437	6.65883	4.26872	8.72605	6.21731	4.47381	9.23477	6.97058	5.15442	8.31986	6.1979	4.1415	3.85565	3.87685	3.62767	-0.17339	1.1532	0.43219	1.2253	0.24139	-1.1169
WAG3048h	Camponotus	lateralis	Wagner H. C.	9	71.305	29.791	11.182	87.833	40.913	14.261	82.347	38.652	16.242	81.135	43.161	20.31	87.282	45.677	16.052	20.274	21.058	17.71	1013.04	8.44423	5.45811	3.34395	9.37193	6.39633	3.77637	9.07452	6.21707	4.03014	9.0075	6.5697	4.50666	9.34248	6.75848	4.00649	4.50267	4.5889	4.20833	-0.3702	0.58123	0.13892	0.57353	0.61238	0.3261
WAG3048i	Camponotus	lateralis	Wagner H. C.	9	105.809	52.838	17.872	107.623	56.919	18.979	99.984	53.062	22.925	109.98	64.037	28.087	77.989	42.98	18.148	17.336	17.677	15.32	930.266	10.2864	7.26898	4.22753	10.3742	7.54447	4.35649	9.9992	7.28437	4.78801	10.4871	8.00231	5.29972	8.83114	6.55591	4.26005	4.16365	4.2044	3.91408	1.4167	1.8132	1.4937	2.0183	0.5727	-0.43057
WAG3048j	Camponotus	lateralis	Wagner H. C.	9	60.953	24.355	9.967	87.151	39.421	15.926	88.631	41.338	18.189	92.692	49.177	23.512	73.345	39.116	16.211	19.497	20.05	16.813	1018.4	7.80724	4.93508	3.15706	9.33547	6.27861	3.99074	9.4144	6.42946	4.26486	9.62767	7.01263	4.84892	8.56417	6.25428	4.02629	4.41554	4.47772	4.10037	-0.85474	0.72437	0.52249	1.1267	0.24927	0.0947
WAG3049a	Camponotus	lateralis	Wagner H. C.	9	71.583	31.283	13.302	79.961	38.087	16.751	58.316	36.437	26.843	76.405	45.396	27.621	69.355	42.501	21.702	21.819	23.149	18.598	1113.57	8.46067	5.59312	3.64719	8.94209	6.17147	4.0928	7.63649	6.03631	5.18102	8.741	6.73766	5.25557	8.32796	6.51928	4.65854	4.67108	4.81134	4.31254	-0.069675	0.67749	0.68174	1.087	0.68727	0.69148
WAG3049b	Camponotus	lateralis	Wagner H. C.	9	80.302	34.512	14.025	94.329	46.644	18.756	71.888	38.93	23.493	85.394	44.608	20.218	86.673	46.575	17.96	21.429	22.281	18.243	1039.4	8.96114	5.87469	3.745	9.71231	6.82964	4.33082	8.47868	6.23939	4.84696	9.24089	6.67892	4.49644	9.30983	6.82459	4.23792	4.62915	4.72028	4.27118	0.22607	1.3461	0.70018	0.66444	0.77455	0.55943
WAG3049c	Camponotus	lateralis	Wagner H. C.	9	45.854	17.104	7.473	60.87	24.821	9.977	61.865	29.247	14.75	80.078	45.064	24.385	56.056	28.759	11.67	14.814	15.478	12.592	1022.65	6.77156	4.1357	2.73368	7.80192	4.98207	3.15864	7.86543	5.40805	3.84057	8.94863	6.71297	4.93812	7.48706	5.36274	3.41614	3.8489	3.93421	3.54852	-1.7236	-0.93197	-0.68803	0.90993	-0.72629	-1.1424
WAG3049d	Camponotus	lateralis	Wagner H. C.	9	79.088	32.369	10.305	108.059	54.898	18.423	89.037	47.121	22.629	105.863	59.583	24.976	90.164	48.251	17.285	19.521	19.859	16.685	981.829	8.89314	5.68938	3.21014	10.3951	7.40932	4.2922	9.43594	6.86447	4.75699	10.289	7.719	4.9976	9.49547	6.94629	4.15752	4.41826	4.45634	4.08473	-0.29504	1.7071	1.14	1.6556	0.81397	0.066354
WAG3049e	Camponotus	lateralis	Wagner H. C.	9	99.374	45.68	16.713	106.636	55.536	19.954	93.015	47.56	23.735	111.44	63.22	26.827	97.438	56.028	23.283	18.051	18.231	15.159	965.07	9.96865	6.7587	4.08815	10.3265	7.45225	4.46699	9.64443	6.89638	4.87186	10.5565	7.9511	5.17948	9.87107	7.48519	4.82525	4.24865	4.26978	3.89346	1.0512	1.8675	1.3082	1.9332	1.5247	-0.3447
WAG3049f	Camponotus	lateralis	Wagner H. C.	9	51.647	15.822	7.627	58.043	23.483	11.632	66.876	30.724	16.649	73.411	35.177	16.591	60.026	29.067	11.15	17.36	17.168	14.609	1152.65	7.18658	3.97769	2.7617	7.6186	4.84593	3.41057	8.17777	5.54292	4.08032	8.56802	5.93102	4.07321	7.74764	5.39138	3.33916	4.16653	4.14343	3.82217	-1.6568	-0.79852	-0.34027	-0.071871	-0.7005	-0.55416
WAG3049g	Camponotus	lateralis	Wagner H. C.	9	91.529	37.343	13.474	99.149	46.161	16.953	98.424	49.659	23.684	104.556	56.997	25.473	96.047	51.57	21.574	20.341	20.667	17.685	1157.87	9.56708	6.11089	3.67069	9.95736	6.79419	4.1174	9.92089	7.04691	4.86662	10.2253	7.54964	5.04708	9.80036	7.18123	4.64478	4.5101	4.5461	4.20535	0.38911	1.1977	1.4405	1.6105	1.282	0.2944
WAG3049h	Camponotus	lateralis	Wagner H. C.	9	83.194	34.444	11.917	111.261	55.835	18.8	95.741	47.796	24.51	95.402	51.521	24.216	77.735	42.286	17.691	19.369	19.469	16.069	1048.76	9.12107	5.8689	3.4521	10.548	7.47228	4.3359	9.78473	6.91347	4.95076	9.76739	7.17781	4.92098	8.81675	6.50277	4.20607	4.40102	4.41237	4.00862	0.020182	1.8104	1.421	1.2724	0.51564	-0.042792
WAG3049i	Camponotus	lateralis	Wagner H. C.	9	63.1	27.079	11.998	68.945	31.912	14.805	65.353	32.655	19.527	69.593	40.418	23.984	73.912	41.105	18.619	20.32	21.399	17.694	1009.78	7.94355	5.20375	3.46381	8.30331	5.64907	3.84773	8.08412	5.71446	4.41894	8.34224	6.35752	4.89735	8.59721	6.41132	4.31497	4.50777	4.62591	4.20642	-0.47703	0.088041	0.0017478	0.60047	0.49699	0.35677
WAG3049j	Camponotus	lateralis	Wagner H. C.	9	63.319	23.927	8.259	68.658	30.087	12.336	72.68	37.43	20.039	84.302	42.132	17.688	64.108	31.472	11.781	15.605	15.131	12.826	1151.54	7.95732	4.89152	2.87385	8.28601	5.48516	3.51226	8.52526	6.11801	4.47649	9.18161	6.49092	4.20571	8.00675	5.60999	3.43235	3.95032	3.88986	3.58134	-1.0679	-0.28903	0.33939	0.37927	-0.49809	-1.088
WAG3053a	Camponotus	lateralis	Wagner H. C.	9	100.437	46.578	15.888	123.687	67.13	21.715	103.481	54.345	25.972	106.885	60.996	27.564	95.579	54.345	22.574	16.994	15.777	12.628	981.602	10.0218	6.82481	3.98598	11.1215	8.19329	4.65994	10.1726	7.37191	5.09627	10.3385	7.80999	5.25014	9.77645	7.37191	4.75121	4.12238	3.97203	3.55359	1.0022	2.5328	1.8442	1.8757	1.4132	-0.94196
WAG3053b	Camponotus	lateralis	Wagner H. C.	9	90.85	40.7	12.49	106.175	56.194	20.286	83.769	42.81	20.918	100.285	56.443	24.285	90.308	52.655	22.129	18.889	19.101	16.001	968.096	9.53153	6.37966	3.53412	10.3041	7.49627	4.504	9.15254	6.54294	4.57362	10.0142	7.51286	4.92798	9.50305	7.25638	4.70415	4.34615	4.37047	4.00012	0.36046	1.9129	0.76957	1.4633	1.2742	-0.11633
WAG3053c	Camponotus	lateralis	Wagner H. C.	9	71.802	32.058	11.455	111.245	59.247	20.359	81.468	43.088	20.094	94.589	54.906	25.367	80.887	45.995	18.828	24.61	25.395	20.905	943.802	8.47361	5.66198	3.38452	10.5473	7.69721	4.51209	9.02596	6.56415	4.48263	9.72569	7.40986	5.03657	8.99372	6.78196	4.33912	4.96085	5.03935	4.5722	-0.25966	2.0595	0.66619	1.429	0.7453	1.2658
WAG3053d	Camponotus	lateralis	Wagner H. C.	9	103.998	48.308	15.974	120.271	66.142	21.906	118.219	67.186	27.668	118.258	71.723	30.358	82.331	46.642	19.594	23.779	24.999	20.918	971.245	10.1979	6.9504	3.99675	10.9668	8.13277	4.68038	10.8729	8.19671	5.26004	10.8746	8.46894	5.50981	9.07364	6.82949	4.42651	4.87637	4.9999	4.57362	1.0959	2.4891	2.5212	2.4327	0.83741	1.1845
WAG3053e	Camponotus	lateralis	Wagner H. C.	9	100.333	47.314	14.231	118.786	64.477	20.38	98.892	52.91	21.653	108.617	61.637	24.144	84.446	45.293	16.838	22.612	21.751	17.743	975.789	10.0166	6.87852	3.7724	10.8989	8.02976	4.51442	9.94445	7.27393	4.65328	10.4219	7.85092	4.91365	9.18945	6.73001	4.10341	4.75521	4.6638	4.21224	0.84322	2.279	1.3579	1.6798	0.62556	0.54204
WAG3053f	Camponotus	lateralis	Wagner H. C.	9	95.654	43.154	14.839	115.744	61.277	20.533	101.497	51.722	21.405	107.248	64.301	30.274	90.591	50.427	19.831	27.351	27.759	23.123	945.202	9.78029	6.56917	3.85214	10.7584	7.82796	4.53134	10.0746	7.1918	4.62655	10.3561	8.01879	5.50218	9.51793	7.1012	4.4532	5.22982	5.26868	4.80864	0.7468	2.1812	1.3342	2.1319	1.0627	1.809
WAG3053g	Camponotus	lateralis	Wagner H. C.	9	95.035	45.267	14.078	125.326	71.545	23.385	99.362	55.263	22.705	108.116	62.765	24.972	99.242	57.164	21.693	23.914	23.802	18.991	917.281	9.74859	6.72808	3.75207	11.1949	8.45843	4.8358	9.96805	7.43391	4.76498	10.3979	7.92244	4.9972	9.96203	7.56069	4.65757	4.89019	4.87873	4.35787	0.71139	2.8159	1.529	1.7583	1.4689	0.91599
WAG3053h	Camponotus	lateralis	Wagner H. C.	9	98.729	45.137	11.364	121.696	65.466	17.906	113.576	60.525	19.755	112.947	64.983	22.826	96.227	54.897	19.969	23.242	22.236	17.7	984.744	9.93625	6.71841	3.37105	11.0316	8.09111	4.23155	10.6572	7.77978	4.44466	10.6277	8.0612	4.77766	9.80954	7.40925	4.46867	4.821	4.71551	4.20714	0.43802	2.0754	1.5796	1.7154	1.2569	0.61851
WAG3053i	Camponotus	lateralis	Wagner H. C.	9	96.477	41.231	11.046	109.053	54.793	17.348	99.549	51.818	20.741	106.035	58.025	20.636	82.116	43.196	14.401	25.55	26.512	22.01	1015.46	9.82227	6.42114	3.32355	10.4428	7.40223	4.16509	9.97742	7.19847	4.55423	10.2973	7.61741	4.54269	9.06179	6.57237	3.79486	5.0547	5.14898	4.69148	0.26966	1.5992	1.2486	1.3064	0.34192	1.5096
WAG3053j	Camponotus	lateralis	Wagner H. C.	9	93.126	40.113	13.33	112.186	58.963	21.391	100.275	53.846	27.026	105.809	61.421	27.914	107.453	61.836	22.796	22.966	21.848	17.669	1012.09	9.65018	6.33348	3.65103	10.5918	7.67874	4.62504	10.0137	7.33798	5.19865	10.2864	7.83716	5.28337	10.366	7.86359	4.77452	4.79229	4.67418	4.20345	0.46907	2.1679	1.8768	1.896	1.7527	0.56539
WAG3055a	Camponotus	lateralis	Wagner H. C.	9	83.931	33.362	17.833	106.416	50.816	24.816	85.735	44.172	37.387	101.85	53.525	35.055	105.81	58.489	26.902	30.312	30.93	28.509	976.919	9.16139	5.77598	4.22291	10.3158	7.12853	4.98157	9.25932	6.6462	6.11449	10.0921	7.31608	5.92073	10.2864	7.64781	5.18671	5.50563	5.56147	5.33938	0.63374	2.2147	2.1791	2.0916	1.9139	2.6538
WAG3055b	Camponotus	lateralis	Wagner H. C.	9	74.515	31.36	16.038	116.597	60.501	27.878	87.477	42.036	29.983	102.806	55.798	32.298	104.62	57.873	24.257	17.798	18.543	17.599	991.699	8.63221	5.6	4.00475	10.798	7.77824	5.27996	9.35291	6.48352	5.47567	10.1393	7.46981	5.68313	10.2284	7.60743	4.92514	4.21877	4.30616	4.19512	0.26822	2.8627	1.5802	1.9973	1.72	-0.080512
WAG3055c	Camponotus	lateralis	Wagner H. C.	9	89.833	36.781	16.888	133.929	74.381	34.128	118.079	64.329	44.41	135.831	80.526	43.95	122.623	74.189	34.862	25.38	26.762	25.605	1009.55	9.47803	6.06473	4.1095	11.5728	8.62444	5.84192	10.8664	8.02054	6.66408	11.6547	8.97363	6.62948	11.0735	8.6133	5.90441	5.03786	5.1732	5.06014	0.71426	3.9039	3.6635	3.5831	2.9134	1.8285
WAG3055d	Camponotus	lateralis	Wagner H. C.	9	60.348	22.659	9.668	91.021	42.427	19.628	88.108	41.541	23.717	96.687	50.642	27.123	72.982	28.089	17.756	21.12	22.075	20.099	991.285	7.7684	4.76015	3.10934	9.54049	6.5136	4.43035	9.38659	6.44523	4.87001	9.83295	7.11632	5.20797	8.54295	5.29991	4.21379	4.59565	4.6984	4.48319	-0.96345	1.2725	1.0471	1.4628	0.012187	0.70011
WAG3055e	Camponotus	lateralis	Wagner H. C.	9	108.904	52.948	25.522	121.87	66.707	28.693	111.383	60.009	36.165	124.95	73.092	34.234	117.88	68.992	28.128	26.318	27.893	25.711	983.221	10.4357	7.27654	5.05193	11.0395	8.16744	5.35658	10.5538	7.74655	6.01373	11.1781	8.54939	5.85098	10.8573	8.30614	5.30358	5.13011	5.28138	5.0706	2.1348	3.1447	2.9002	2.7717	2.3689	1.9786
WAG3055f	Camponotus	lateralis	Wagner H. C.	9	71.02	27.967	11.891	101.828	47.65	18.936	93.834	44.002	23.01	107.814	56.2271	26.135	83.463	46.047	19.98	22.739	24.667	22.274	1005.93	8.42734	5.28838	3.44833	10.091	6.9029	4.35155	9.6868	6.6334	4.79687	10.3834	7.49847	5.11224	9.13581	6.78579	4.4699	4.76854	4.96659	4.71953	-0.34644	1.4895	1.1427	1.6747	0.86396	1.2154
WAG3055g	Camponotus	lateralis	Wagner H. C.	9	71.783	28.149	13.854	105.325	50.863	21.882	83.995	39.294	24.384	103.655	52.562	26.103	116.561	65.622	26.249	22.669	24.117	21.665	1049.86	8.47248	5.30556	3.7221	10.2628	7.13183	4.67782	9.16488	6.26849	4.93802	10.1811	7.24997	5.10911	10.7963	8.10074	5.12338	4.7612	4.91091	4.65457	-0.10398	1.9223	0.97264	1.5299	2.1651	1.1124
WAG3055h	Camponotus	lateralis	Wagner H. C.	9	77.209	30.787	14.855	113.485	60.068	27.914	100.741	52.856	35.677	114.379	64.426	35.347	105.656	58.364	25.576	30.068	32.223	30.247	970.946	8.78687	5.5486	3.85422	10.6529	7.75035	5.28337	10.037	7.27021	5.97302	10.6948	8.02658	5.94533	10.2789	7.63963	5.05727	5.48343	5.67653	5.49973	0.16287	2.8184	2.5263	2.5224	1.8275	2.8658
WAG3055i	Camponotus	lateralis	Wagner H. C.	9	90.591	34.075	14.064	111.678	54.616	23.533	95.291	46.056	28.431	97.452	48.24	27.511	93.157	48.509	20.148	23.419	24.291	22.288	1021.53	9.51793	5.83738	3.7502	10.5678	7.39026	4.85108	9.76171	6.78646	5.33207	9.87178	6.9455	5.24509	9.65179	6.96484	4.48865	4.83932	4.92859	4.72102	0.34903	2.2591	1.692	1.4337	1.0678	1.2297
WAG3055j	Camponotus	lateralis	Wagner H. C.	9	77.932	32.18	17.351	113.58	58.221	25.828	105.495	56.383	39.679	110.726	60.777	34.484	110.456	61.249	26.006	24.551	26.603	25.725	1036.85	8.82791	5.67274	4.16545	10.6574	7.63027	5.08213	10.2711	7.50886	6.29913	10.5226	7.79596	5.87231	10.5098	7.82617	5.09961	4.9549	5.15781	5.07198	0.47206	2.5875	2.9724	2.3435	1.9792	1.7758
WAG3056a	Camponotus	lateralis	Wagner H. C.	9	98.749	50.945	19.813	124.454	73.013	25.286	94.719	53.884	26.109	95.42	58.759	29.955	97.016	64.861	33.746	36.294	38.823	31.649	812.484	9.93725	7.13758	4.45118	11.1559	8.54476	5.02852	9.73237	7.34057	5.1097	9.76832	7.66544	5.47312	9.84967	8.05363	5.80913	6.02445	6.23081	5.62574	1.4736	3.0171	1.7264	1.8358	2.3483	3.7377
WAG3059a	Camponotus	lateralis	Wagner H. C.	9	78.253	35.575	12.501	109.067	59.009	20.925	85.538	46.435	22.038	90.73	51.848	23.499	79.75	46.258	19.678	21.728	21.81	16.405	911.085	8.84607	5.96448	3.53568	10.4435	7.68173	4.57439	9.24868	6.81432	4.69446	9.52523	7.20056	4.84758	8.93029	6.80132	4.43599	4.66133	4.67012	4.05031	0.057061	2.0847	1.015	1.1714	0.79794	0.35373
WAG3059b	Camponotus	lateralis	Wagner H. C.	9	66.277	25.54	8.784	93.342	42.934	13.851	79.569	39.009	17.187	82.685	43.75	18.33	64.427	34.265	13.872	20.074	20.362	15.823	1120.38	8.14107	5.05371	2.96378	9.66137	6.5524	3.72169	8.92015	6.24572	4.14572	9.09313	6.61438	4.28135	8.02664	5.85363	3.72451	4.4804	4.51243	3.97781	-0.89456	0.66434	0.21068	0.45613	-0.21963	0.058439
WAG3059c	Camponotus	lateralis	Wagner H. C.	9	81.793	36.667	13.288	122.243	65.941	20.495	99.5	53.123	24.386	100.631	57.628	26.136	93.234	54.161	22.325	21.282	21.787	17.319	963.153	9.04395	6.05533	3.64527	11.0564	8.12041	4.52714	9.97497	7.28855	4.93822	10.0315	7.59131	5.11234	9.65578	7.35942	4.72493	4.61324	4.66765	4.16161	0.22547	2.3656	1.6195	1.6238	1.3625	0.41614
WAG3059d	Camponotus	lateralis	Wagner H. C.	9	57.162	24.409	9.358	89.81	42.667	14.651	83.47	41.474	17.976	82.798	43.826	18.2	67.863	37.184	14.915	19.939	21.033	16.877	972.562	7.56056	4.94055	3.05908	9.47681	6.532	3.82766	9.13619	6.44003	4.23981	9.09934	6.62012	4.26615	8.2379	6.09787	3.86199	4.46531	4.58617	4.10816	-0.99196	0.70745	0.43183	0.44934	0.008394	0.217
WAG3059e	Camponotus	lateralis	Wagner H. C.	9	82.544	36.784	13.003	130.015	72.389	22.156	101.107	51.447	22	95.252	52.913	24.463	90.169	49.153	17.743	21.18	21.532	17.317	980.746	9.08537	6.06498	3.60597	11.4024	8.50817	4.70702	10.0552	7.17266	4.69042	9.75971	7.27413	4.94601	9.49574	7.01092	4.21224	4.60217	4.64026	4.16137	0.20614	2.7688	1.3764	1.3239	0.87225	0.38762
WAG3059f	Camponotus	lateralis	Wagner H. C.	9	73.971	32.753	12.911	112.861	58.828	19.405	87.555	42.762	20.55	96.046	55.68	26.825	87.472	49.684	20.305	21.594	21.905	17.125	963.65	8.60064	5.72302	3.59319	10.6236	7.66994	4.40511	9.35708	6.53927	4.53321	9.80031	7.4619	5.17929	9.35265	7.04869	4.50611	4.64693	4.68028	4.13824	-0.036497	1.9697	0.7869	1.5649	1.0363	0.42693
WAG3059g	Camponotus	lateralis	Wagner H. C.	9	84.781	36.253	12.313	112.305	56.159	17.069	91.657	44.75	20.575	91.568	48.787	20.217	78.486	40.035	13.893	19.685	19.943	15.457	1038.55	9.20766	6.02105	3.50899	10.5974	7.49393	4.13146	9.57377	6.68954	4.53597	9.56912	6.98477	4.49633	8.85923	6.32732	3.72733	4.43678	4.46576	3.93154	0.1399	1.6427	0.91025	0.85929	0.15984	-0.043789
WAG3059h	Camponotus	lateralis	Wagner H. C.	9	95.539	44.83	15.862	120.262	67.974	24.414	104.278	58.858	29.069	100.111	57.836	25.611	84.502	47.205	17.881	20.696	20.852	16.497	1068.81	9.77441	6.69552	3.98271	10.9664	8.24463	4.94105	10.2117	7.6719	5.39157	10.0055	7.605	5.06073	9.1925	6.87059	4.22859	4.54929	4.5664	4.06165	0.8966	2.7726	2.2382	1.5871	0.75681	0.21338
WAG3059i	Camponotus	lateralis	Wagner H. C.	9	84.143	39.226	14.138	122.344	68.463	23.051	99.762	52.608	23.404	91.633	51.627	23.433	89.494	49.95	19.167	24.931	25.18	19.758	935.526	9.17295	6.26307	3.76005	11.0609	8.27424	4.80115	9.98809	7.25314	4.83777	9.57251	7.18519	4.84076	9.46013	7.06753	4.37801	4.9931	5.01797	4.445	0.42209	2.6789	1.5208	1.1725	0.98881	1.1616
WAG3059j	Camponotus	lateralis	Wagner H. C.	9	81.699	36.51	11.129	114.86	62.676	20.479	98.592	50.858	21.693	93.477	51.047	21.894	74.458	39.403	14.078	18.647	17.998	14.627	960.999	9.03875	6.04235	3.33602	10.7173	7.91682	4.52537	9.92935	7.13148	4.65757	9.66835	7.14472	4.6791	8.6289	6.27718	3.75207	4.31822	4.2424	3.82453	-0.035387	2.1996	1.2972	1.0694	0.10063	-0.38192
WAG3060a	Camponotus	lateralis	Wagner H. C.	9	65.494	24.847	11.173	100.919	48.283	18.734	78.606	38.78	23.174	99.477	52.4	23.773	93.375	46.713	17.94	30.441	29.2	24.157	1091.59	8.09284	4.98468	3.3426	10.0458	6.9486	4.32828	8.866	6.22736	4.81394	9.97382	7.23878	4.87576	9.66307	6.83469	4.23556	5.51734	5.4037	4.91498	-0.61713	1.4742	0.76862	1.3145	0.86329	2.1797
WAG3060b	Camponotus	lateralis	Wagner H. C.	9	125.198	68.857	26.017	160.129	100.646	37.813	143.784	88.151	41.595	152.58	97.538	44.695	147.447	95.848	44.341	21.728	21.81	16.405	903.617	11.1892	8.29801	5.10069	12.6542	10.0322	6.14923	11.991	9.38888	6.44942	12.3523	9.87613	6.68543	12.1428	9.7902	6.6589	4.66133	4.67012	4.05031	2.7043	5.0044	4.3547	4.1307	4.0828	0.35373
WAG3060c	Camponotus	lateralis	Wagner H. C.	9	112.657	55.126	19.065	134.161	78.14	28.284	116.978	65.002	29.341	135.57	82.277	34.111	128.355	80.644	33.282	20.074	20.362	15.823	934.488	10.614	7.42469	4.36635	11.5828	8.83968	5.31827	10.8156	8.06238	5.41673	11.6435	9.07067	5.84046	11.3294	8.9802	5.76906	4.4804	4.51243	3.97781	1.6622	3.5063	2.5851	3.0737	3.0253	0.058439
WAG3060d	Camponotus	lateralis	Wagner H. C.	9	63.416	25.045	11.612	104.515	51.418	20.382	79.025	43.317	32.171	97.798	51.69	29.05	91.994	50.253	21.08	21.282	21.787	17.319	1186.34	7.96342	5.0045	3.40764	10.2233	7.17063	4.51464	8.8896	6.58157	5.67195	9.88929	7.18958	5.38981	9.59135	7.08894	4.5913	4.61324	4.66765	4.16161	-0.58722	1.7767	1.6699	1.6292	1.1633	0.41614
WAG3060e	Camponotus	lateralis	Wagner H. C.	9	115.704	57.595	21.662	140.594	83.36	30.598	119.642	68.307	35.381	127.246	77.895	37.566	107.318	60.986	26.002	19.939	21.033	16.877	964.41	10.7566	7.58914	4.65425	11.8572	9.13017	5.53155	10.9381	8.2648	5.94819	11.2803	8.82581	6.12911	10.3594	7.80935	5.09922	4.46531	4.58617	4.10816	1.99	3.8846	3.1647	3.0919	1.9359	0.217
WAG3060f	Camponotus	lateralis	Wagner H. C.	9	113.098	56.432	19.552	139.317	82.714	28.478	125.093	73.553	27.035	132.369	81.52	36.321	128.766	78.502	29.803	21.18	21.532	17.317	910.82	10.6348	7.51212	4.42176	11.8033	9.09472	5.33648	11.1845	8.5763	5.19952	11.5052	9.02884	6.02669	11.3475	8.86014	5.45921	4.60217	4.64026	4.16137	1.7429	3.6773	2.712	3.1525	2.7904	0.38762
WAG3060g	Camponotus	lateralis	Wagner H. C.	9	99.222	48.765	15.725	142.617	89.094	34.038	127.655	78.678	39.211	131.949	83.831	39.488	157.802	104.932	47.224	21.594	21.905	17.125	871.003	9.96102	6.98319	3.96548	11.9422	9.43896	5.83421	11.2985	8.87006	6.26187	11.4869	9.15593	6.28395	12.5619	10.2436	6.87197	4.64693	4.68028	4.13824	1.0254	4.3045	3.7889	3.3728	4.4861	0.42693
WAG3060h	Camponotus	lateralis	Wagner H. C.	9	105.423	50.771	19.189	142.291	86.2	32.29	112.506	62.223	31.156	128.319	77.451	34.731	108.833	60.528	23.645	19.685	19.943	15.457	1013.14	10.2676	7.12538	4.38053	11.9286	9.2844	5.68243	10.6069	7.88816	5.58176	11.3278	8.80062	5.8933	10.4323	7.77997	4.86261	4.43678	4.46576	3.93154	1.4892	4.1014	2.5993	2.9317	1.7938	-0.043789
WAG3060i	Camponotus	lateralis	Wagner H. C.	9	96.019	42.635	17.065	129.68	73.634	28.111	104.075	55.421	28.05	118.85	69.896	32.773	114.551	68.689	30.144	20.696	20.852	16.497	960.987	9.79893	6.52955	4.13098	11.3877	8.58103	5.30198	10.2017	7.44453	5.29623	10.9018	8.36038	5.72477	10.7029	8.28788	5.49036	4.54929	4.5664	4.06165	0.96764	3.3421	2.0563	2.5465	2.4422	0.21338
WAG3060j	Camponotus	lateralis	Wagner H. C.	9	130.195	72.502	27.381	156.417	98.76	38.588	133.11	81.121	40.629	142.564	90.924	42.755	139.608	90.977	40.911	24.931	25.18	19.758	890.423	11.4103	8.51481	5.23269	12.5067	9.93781	6.21192	11.5373	9.00672	6.37409	11.94	9.53541	6.53873	11.8156	9.53819	6.39617	4.9931	5.01797	4.445	2.94	4.9884	4.0074	3.8012	3.7445	1.1616
WAG3060k	Camponotus	lateralis	Wagner H. C.	9	101.365	45.046	18.922	130.851	74.458	28.715	121.914	69.556	37.362	130.364	76.894	33.492	112.378	62.817	26.1	18.647	17.998	14.627	997.086	10.068	6.71163	4.34994	11.439	8.6289	5.35864	11.0415	8.34002	6.11245	11.4177	8.76892	5.78723	10.6008	7.92572	5.10882	4.31822	4.2424	3.82453	1.2745	3.4258	3.3664	2.8687	2.0438	-0.38192
WAG3134a	Camponotus	lateralis	Wagner H. C.	4	67.421	26.196	8.963	74.706	31.66	11.306	89.448	41.299	16.723	65.94	34.925	16.142	32.53	21.768	13.886	13.162	13.77	11.439	1103.63	8.21103	5.1182	2.99383	8.64326	5.62672	3.36244	9.4577	6.42643	4.08938	8.12034	5.90974	4.01771	5.70351	4.66562	3.72639	3.62795	3.7108	3.38216	-0.83107	-0.28211	0.38031	-0.22723	-1.2232	-1.5928
WAG3134b	Camponotus	lateralis	Wagner H. C.	4	77.678	32.788	10.147	104.891	51.418	14.677	114.159	59.566	23.593	101.54	56.186	24.105	73.597	39.148	13.901	13.596	15.14	11.733	1074.43	8.81351	5.72608	3.18544	10.2416	7.17063	3.83106	10.6845	7.7179	4.85726	10.0767	7.49573	4.90968	8.57887	6.25684	3.7284	3.68728	3.89102	3.42535	-0.3216	1.1507	1.9187	1.4595	0.065993	-1.3783
WAG3134c	Camponotus	lateralis	Wagner H. C.	4	65.478	27.253	9.814	72.691	32.235	14.127	92.586	45.618	24.116	72.953	40.43	20.588	52.298	32.16	16.348	13.058	14.132	11.099	1088.01	8.09185	5.22044	3.13273	8.5259	5.67759	3.75859	9.62216	6.75411	4.9108	8.54125	6.35846	4.5374	7.23174	5.67098	4.04327	3.61359	3.75926	3.33152	-0.70944	0.073226	1.2758	0.40163	-0.28035	-1.6059
WAG3134d	Camponotus	lateralis	Wagner H. C.	4	80.179	32.606	9.217	100.555	45.903	13.312	99.283	47.81	20.496	100.444	56.585	25.277	73.506	41.849	16.954	15.724	16.645	13.289	1026.89	8.95427	5.71017	3.03595	10.0277	6.77518	3.64856	9.96409	6.91448	4.52725	10.0222	7.5223	5.02762	8.57356	6.46908	4.11752	3.96535	4.07983	3.64541	-0.41717	0.77564	1.1011	1.5373	0.38789	-0.87532
WAG3134e	Camponotus	lateralis	Wagner H. C.	4	72.808	31.234	8.992	108.015	53.903	14.421	106.558	55.287	20.583	94.994	53.01	23.527	72.015	40.29	15.896	13.999	15.42	11.978	991.629	8.53276	5.58874	2.99867	10.393	7.34187	3.7975	10.3227	7.43552	4.53685	9.74649	7.2808	4.85046	8.48617	6.34744	3.98698	3.74152	3.92683	3.46092	-0.58925	1.2242	1.4253	1.2575	0.23956	-1.2872
WAG3134f	Camponotus	lateralis	Wagner H. C.	4	78.611	33.776	8.854	110.638	57.211	14.682	106.508	55.518	18.631	92.799	51.462	20.885	76.047	41.531	14.072	14.819	16.866	12.836	966.238	8.86628	5.81171	2.97557	10.5185	7.5638	3.83171	10.3203	7.45104	4.31636	9.63322	7.1737	4.57001	8.72049	6.44445	3.75127	3.84955	4.10682	3.58274	-0.45285	1.3731	1.2398	0.9966	0.18392	-0.97719
WAG3134g	Camponotus	lateralis	Wagner H. C.	4	75.699	28.851	8.773	95.883	40.956	13.119	100.231	43.418	16.707	63.084	32.739	15.287	48.261	27.27	12.024	11.787	12.375	9.847	1049.42	8.70052	5.37131	2.96193	9.79199	6.39969	3.62202	10.0115	6.58923	4.08742	7.94254	5.7218	3.90986	6.94701	5.22207	3.46756	3.43322	3.51781	3.13799	-0.65473	0.5466	0.59385	-0.41541	-0.87774	-2.0686
WAG3134h	Camponotus	lateralis	Wagner H. C.	4	56.739	23.923	8.778	84.332	39.031	12.512	82.98	40.91	17.789	82.283	41.632	14.905	60.653	32.924	12.646	10.847	11.035	8.997	1155.53	7.53253	4.89111	2.96277	9.18325	6.24748	3.53723	9.10934	6.39609	4.2177	9.071	6.45229	3.8607	7.788	5.73794	3.55612	3.29348	3.3219	2.9995	-1.095	0.25539	0.3869	0.10034	-0.42669	-2.4245
WAG3134i	Camponotus	lateralis	Wagner H. C.	4	86.076	36.678	10.427	111.839	55.171	13.724	102.5	50.139	18.742	85.31	45.233	19.289	78.591	41.769	14.307	13.287	13.839	10.952	1067.63	9.27772	6.05624	3.22909	10.5754	7.42772	3.70459	10.1242	7.08089	4.3292	9.23634	6.72555	4.39192	8.86516	6.46289	3.78246	3.64513	3.72008	3.30938	-0.062399	1.2178	1.0421	0.60891	0.24578	-1.6362
WAG3134j	Camponotus	lateralis	Wagner H. C.	4	66.592	29.231	9.148	101.198	49.231	13.319	104.967	55.092	19.165	104.817	61.954	27.067	68.471	38.761	15.305	15.359	16.062	12.477	870.244	8.16039	5.40657	3.02457	10.0597	7.01648	3.64952	10.2453	7.4224	4.37778	10.238	7.87109	5.2026	8.27472	6.22583	3.91216	3.91906	4.00774	3.53228	-0.71848	0.87768	1.2612	1.8414	0.095985	-1.0554
WAG3140a	Camponotus	lateralis	Wagner H. C.	4	88.436	34.925	9.476	103.693	45.686	12.051	92.828	41.148	16.306	73.566	36.583	15.366	45.933	24.198	9.594	11.667	12.259	9.849	1139.64	9.40404	5.90974	3.07831	10.183	6.75914	3.47146	9.63473	6.41467	4.03807	8.57706	6.04839	3.91995	6.77739	4.91915	3.09742	3.4157	3.50129	3.13831	-0.20735	0.64542	0.37749	-0.13105	-1.2638	-2.092
WAG3140b	Camponotus	lateralis	Wagner H. C.	4	106.566	44.021	10.967	108.598	49.958	12.317	115.976	57.81	18.349	109.563	58.249	18.05	60.039	29.228	9.276	11.647	12.098	9.691	1308.28	10.3231	6.63483	3.31165	10.421	7.0681	3.50956	10.7692	7.60329	4.28357	10.4672	7.6321	4.24853	7.74848	5.40629	3.04565	3.41277	3.47822	3.11304	0.45162	0.86005	1.3944	1.1509	-0.87988	-2.1333
WAG3140c	Camponotus	lateralis	Wagner H. C.	4	111.423	53.755	12.152	127.712	69.806	18.634	131.747	74.622	23.736	128.087	79.555	29.51	118.243	73.816	28.769	13.858	13.783	9.931	1019.04	10.5557	7.33178	3.48597	11.301	8.355	4.31671	11.4781	8.6384	4.87196	11.3176	8.91936	5.43231	10.874	8.59162	5.36367	3.72263	3.71255	3.15135	0.8901	2.324	2.5315	2.6565	2.5157	-1.7279
WAG3140d	Camponotus	lateralis	Wagner H. C.	4	107.115	45.746	11.249	114.255	54.216	12.651	119.452	60.173	20.14	102.218	52.493	16.036	70.064	33.016	9.915	10.401	10.109	8.347	1324.81	10.3496	6.76358	3.35395	10.689	7.36315	3.55682	10.9294	7.75713	4.48776	10.1103	7.24521	4.0045	8.37042	5.74596	3.14881	3.22506	3.17947	2.88912	0.53708	1.0854	1.6792	0.7506	-0.53791	-2.6712
WAG3140h	Camponotus	lateralis	Wagner H. C.	4	103.053	43.84	9.781	104.051	46.85	10.98	105.585	49.514	14.439	92.771	45.897	16.344	38.24	22.247	10.278	12.077	12.847	10.202	1181.22	10.1515	6.62118	3.12746	10.2005	6.84471	3.31361	10.2755	7.03662	3.79987	9.63177	6.77473	4.04277	6.18385	4.71667	3.20593	3.4752	3.58427	3.19406	0.25443	0.53724	0.60377	0.48352	-1.415	-1.9436
WAG3140i	Camponotus	lateralis	Wagner H. C.	4	86.384	32.001	7.999	88.37	36.891	10.225	102.357	44.173	13.724	81.252	39.547	16.625	61.929	36.875	17.769	9.537	9.48	7.765	1153.26	9.2943	5.65694	2.82825	9.40053	6.0738	3.19766	10.1172	6.64628	3.70459	9.01399	6.28864	4.07738	7.8695	6.07248	4.21533	3.0882	3.07896	2.78657	-0.52654	-0.069786	0.31363	0.17409	0.13163	-2.9199
WAG3140j	Camponotus	lateralis	Wagner H. C.	4	97.527	37.198	9.859	105.643	46.31	10.143	109.27	51.549	16.097	104.866	50.525	16.039	39.377	21.988	10.124	9.469	9.76	7.994	1276.7	9.87558	6.09902	3.1399	10.2783	6.80515	3.18481	10.4532	7.17976	4.01211	10.2404	7.10809	4.00487	6.27511	4.68914	3.18182	3.07717	3.1241	2.82737	0.019934	0.42287	0.89566	0.73108	-1.418	-2.8567
WAG3142a	Camponotus	lateralis	Wagner H. C.	4	119.653	55.588	13.309	143.073	79.79	20.121	139.583	77.279	23.891	104.058	50.566	15.675	85.882	42.281	12.652	16.949	16.485	13.195	985.816	10.9386	7.45574	3.64815	11.9613	8.93252	4.48564	11.8145	8.79085	4.88784	10.2009	7.11098	3.95917	9.26725	6.50238	3.55696	4.11692	4.06017	3.63249	1.157	2.8699	2.6988	0.69107	0.21658	-0.80947
WAG3146a	Camponotus	lateralis	Wagner H. C.	4	121.797	63.381	12.483	129.61	71.424	15.636	139.203	80.619	23.207	117.666	65.256	18.492	133.299	79.657	20.367	13.327	10.933	8.444	1069.88	11.0362	7.96122	3.53313	11.3846	8.45127	3.95424	11.7984	8.97881	4.81736	10.8474	8.07812	4.30023	11.5455	8.92508	4.51298	3.65062	3.30651	2.90586	1.259	2.0479	2.7132	1.4468	2.2661	-2.2981
WAG3241a	Camponotus	lateralis	Wagner H. C.	4	85.832	32.592	9.468	89.445	36.805	12.041	105.681	46.891	17.029	68.976	30.516	11.864	50.591	25.745	10.019	13.027	14.19	11.064	1082.9	9.26456	5.70894	3.07701	9.45754	6.06671	3.47001	10.2801	6.8477	4.12662	8.30518	5.52413	3.44442	7.11274	5.07395	3.16528	3.60929	3.76696	3.32626	-0.31043	0.1932	0.80845	-0.72156	-1.0821	-1.6069
WAG3241b	Camponotus	lateralis	Wagner H. C.	4	94.163	34.174	9.026	92.673	36.577	11.744	123.253	56.947	18.996	94.087	41.628	14.182	52.135	27.303	10.174	9.781	10.276	8.152	999.481	9.70376	5.84585	3.00433	9.62668	6.04789	3.42695	11.1019	7.54632	4.35844	9.69985	6.45198	3.7659	7.22046	5.22523	3.18967	3.12746	3.20562	2.85517	-0.21958	0.18909	1.523	0.18833	-0.98482	-2.7385
WAG3241c	Camponotus	lateralis	Wagner H. C.	4	80.697	29.766	8.176	86.648	34.641	10.874	93.515	38.52	14.195	64.187	27.866	11.784	45.539	23.945	9.435	10.202	10.854	8.32	1041.82	8.98315	5.45582	2.85937	9.30849	5.88566	3.29757	9.67032	6.20645	3.76763	8.01168	5.27883	3.43278	6.74826	4.89336	3.07164	3.19406	3.29454	2.88444	-0.64353	-0.073483	0.063759	-0.89329	-1.2966	-2.6033
WAG3241d	Camponotus	lateralis	Wagner H. C.	4	105.062	43.644	9.267	112.119	52.665	13.016	117.639	56.502	17.214	83.532	38.139	12.468	58.627	30.405	10.574	10.429	10.896	8.645	1098.5	10.25	6.60636	3.04417	10.5886	7.25707	3.60777	10.8462	7.51678	4.14898	9.13958	6.17568	3.53101	7.65683	5.51407	3.25177	3.2294	3.30091	2.94024	0.20387	1.066	1.2612	-0.21374	-0.73283	-2.5298
WAG3241e	Camponotus	lateralis	Wagner H. C.	4	87.096	31.609	9.232	102.766	42.132	11.743	111.315	48.403	15.09	72.897	30.007	9.577	56.594	28.093	10.53	10.504	10.467	8.579	1116.3	9.33252	5.62219	3.03842	10.1374	6.49092	3.42681	10.5506	6.95723	3.88458	8.53797	5.47786	3.09467	7.5229	5.30028	3.245	3.24099	3.23527	2.92899	-0.35606	0.48923	0.71621	-0.92287	-0.84833	-2.584
WAG3241f	Camponotus	lateralis	Wagner H. C.	4	84.424	31.24	8.805	100.895	43.645	13.247	105.095	45.843	17.941	88.678	41.523	16.156	66.176	34.117	12.566	11.826	12.617	9.89	981.976	9.18825	5.58928	2.96732	10.0447	6.60644	3.63964	10.2516	6.77075	4.23568	9.4169	6.44383	4.01945	8.13486	5.84098	3.54486	3.4389	3.55204	3.14484	-0.46012	0.70663	0.86292	0.29077	-0.31104	-2.0324
WAG3241g	Camponotus	lateralis	Wagner H. C.	4	94.599	34.305	8.696	109.635	48.745	12.041	108.891	46.086	15.833	77.294	37.149	14.657	60.114	29.031	9.195	8.828	9.382	7.269	1178.89	9.7262	5.85705	2.9489	10.4707	6.98176	3.47001	10.4351	6.78867	3.97907	8.7917	6.095	3.82845	7.75332	5.38804	3.03233	2.9712	3.06301	2.69611	-0.25617	0.80286	0.6962	-0.12418	-0.89379	-3.0797
WAG3241h	Camponotus	lateralis	Wagner H. C.	4	108.305	43.517	10.555	94.386	38.282	12.603	100.88	41.729	17.006	84.335	39.191	15.063	65.132	31.435	9.87	11.144	11.602	9.058	1060.96	10.407	6.59674	3.24885	9.71525	6.18724	3.55007	10.0439	6.4598	4.12383	9.18341	6.26027	3.88111	8.07044	5.60669	3.14166	3.33826	3.40617	3.00965	0.40651	0.37886	0.57906	0.06967	-0.66698	-2.3223
WAG3241i	Camponotus	lateralis	Wagner H. C.	4	97.319	38.505	10.805	93.435	39.86	14.16	109.619	48.986	18.214	71.233	32.127	14.212	64.892	33.19	12.158	12.343	12.777	10.236	1029.18	9.86504	6.20524	3.2871	9.66618	6.31348	3.76298	10.4699	6.999	4.26779	8.43996	5.66807	3.76988	8.05556	5.76108	3.48683	3.51326	3.57449	3.19937	0.17543	0.61151	1.0453	-0.41063	-0.39636	-1.9236
WAG3241j	Camponotus	lateralis	Wagner H. C.	4	111.17	44.822	10.424	107.793	46.395	13.447	118.034	53.299	17.348	85.977	36.059	12.261	76.116	38.006	13.018	10.457	11.397	8.995	1088.03	10.5437	6.69492	3.22862	10.3823	6.81139	3.66702	10.8643	7.30062	4.16509	9.27238	6.00491	3.50157	8.72445	6.1649	3.60805	3.23373	3.37594	2.99917	0.45589	0.89651	1.1882	-0.26576	-0.0079625	-2.4185
WAG3244a	Camponotus	lateralis	Wagner H. C.	4	73.63	33.581	9.91	101.325	51.444	14.23	103.843	57.188	21.728	101.047	56.437	20.494	65.756	36.392	12.703	15.494	17.49	13.156	877.136	8.58079	5.79491	3.14802	10.066	7.17245	3.77227	10.1903	7.56227	4.66133	10.0522	7.51246	4.52703	8.10901	6.03258	3.56413	3.93624	4.1821	3.62712	-0.38377	1.0527	1.5522	1.1964	-0.23493	-0.82781
WAG3244b	Camponotus	lateralis	Wagner H. C.	4	64.316	28.456	9.629	98.665	50.184	14.713	82.961	41.657	19.501	86.297	43.821	15.043	63.415	36.131	14.502	12.116	13.519	10.103	937.518	8.01973	5.33442	3.10306	9.93303	7.08407	3.83575	9.10829	6.45422	4.41599	9.28962	6.61974	3.87853	7.96335	6.01091	3.80815	3.4808	3.67682	3.17852	-0.71176	1.0434	0.58342	0.22883	-0.1247	-1.8803
WAG3244c	Camponotus	lateralis	Wagner H. C.	4	74.314	30.978	8.906	106.62	52.068	14.208	108.5	49.5	9.5	100.491	52.023	16.838	104.465	57.589	17.511	11.58	12.715	9.794	935.955	8.62056	5.56579	2.98429	10.3257	7.21582	3.76935	10.4163	7.03562	3.08221	10.0245	7.2127	4.10341	10.2208	7.58874	4.18461	3.40294	3.56581	3.12954	-0.58827	1.1325	0.017585	0.78555	1.2444	-2.0563
WAG3244d	Camponotus	lateralis	Wagner H. C.	4	80.512	31.382	8.979	84.674	36.285	12.001	92.87	43.024	15.925	79.313	37.949	13.498	77.58	37.954	11.324	12.176	13.16	9.967	951.111	8.97285	5.60196	2.9965	9.20185	6.0237	3.46425	9.63691	6.55927	3.99061	8.90578	6.16028	3.67396	8.80795	6.16068	3.36512	3.48941	3.62767	3.15706	-0.48255	0.10648	0.39825	-0.17816	-0.14223	-1.9318
WAG3244e	Camponotus	lateralis	Wagner H. C.	4	67.84	28.377	8.523	105.783	52.232	13.302	116.091	60.824	17.934	101.058	53.246	16.559	99.354	51.483	13.659	13.617	14.649	11.11	920.848	8.2365	5.32701	2.91942	10.2851	7.22717	3.64719	10.7746	7.79897	4.23486	10.0528	7.29699	4.06928	9.96765	7.17517	3.69581	3.69012	3.8274	3.33317	-0.81463	1.0139	1.4366	0.8006	0.72247	-1.5042
WAG3244f	Camponotus	lateralis	Wagner H. C.	4	59.985	24.376	8.555	84.348	38.547	12.077	83.147	38.959	15.026	72.944	37.84	15.213	72.476	37.764	12.512	11.501	12.439	9.527	921.365	7.745	4.93721	2.92489	9.18412	6.20862	3.4752	9.1185	6.24171	3.87634	8.54073	6.15142	3.90038	8.51328	6.14524	3.53723	3.39131	3.5269	3.08658	-1.0603	0.1834	0.027487	-0.11468	-0.11154	-2.1302
WAG3244g	Camponotus	lateralis	Wagner H. C.	4	58.152	23.285	7.599	87.802	40.724	12.446	101.428	51.05	16.818	95.084	49.54	16.276	89.1	43.824	12.627	14.335	14.627	11.277	921.404	7.62575	4.82545	2.75663	9.37027	6.38154	3.52789	10.0711	7.14493	4.10098	9.7511	7.03847	4.03435	9.43928	6.61997	3.55345	3.78616	3.82453	3.35812	-1.2657	0.34587	0.8572	0.60589	0.29963	-1.4271
WAG3244h	Camponotus	lateralis	Wagner H. C.	4	101.258	43.499	10.051	106.541	50.189	14.323	104.112	50.78	19.182	98.739	49.149	16.284	87.316	43.107	12.849	11.181	11.841	9.274	963.56	10.0627	6.59538	3.17033	10.3219	7.08442	3.78457	10.2035	7.12601	4.37973	9.93675	7.01063	4.03534	9.3443	6.56559	3.58455	3.3438	3.44108	3.04532	0.25995	1.0949	1.1261	0.64139	0.27603	-2.2614
WAG3244i	Camponotus	lateralis	Wagner H. C.	4	85.696	36.923	9.625	102.382	50.021	13.038	95.957	47.11	15.314	102.492	52.718	15.511	95.302	47.925	13.204	10.809	11.674	9.107	983.997	9.25721	6.07643	3.10242	10.1184	7.07255	3.61082	9.79576	6.86367	3.91331	10.1238	7.26072	3.9384	9.76227	6.92279	3.63373	3.2877	3.41672	3.01778	-0.16481	0.87847	0.50226	0.71424	0.54045	-2.3379
WAG3244j	Camponotus	lateralis	Wagner H. C.	4	82.499	34.223	8.945	80.198	36.018	11.588	90.814	43.1	14.51	88.262	43.933	13.437	78.25	41.761	14.474	13.074	14.58	10.722	1010.97	9.0829	5.85004	2.99082	8.95533	6.0015	3.40412	9.52964	6.56506	3.8092	9.39479	6.6282	3.66565	8.8459	6.46228	3.80447	3.6158	3.81838	3.27445	-0.37592	-0.020041	0.21493	0.11114	0.25472	-1.606
WAG3382a	Camponotus	lateralis	Wagner H. C.	13	64.888	24.314	10.233	113.394	53.502	16.655	109.153	50.916	21.909	99.596	49.103	19.454	101.304	53.057	16.573	12.277	9.197	7.912	992.617	8.05531	4.93092	3.19891	10.6487	7.31451	4.08105	10.4476	7.13554	4.68071	9.97978	7.00735	4.41067	10.065	7.28402	4.07099	3.50386	3.03266	2.81283	-0.76305	1.54	1.4558	0.90896	1.0228	-2.6814
WAG3382b	Camponotus	lateralis	Wagner H. C.	13	57.267	23.772	9.204	106.692	52.491	15.619	95.847	47.091	19.595	79.169	39.088	15.967	88.123	46.092	15.798	14.934	13.883	11.691	972.741	7.5675	4.87565	3.03381	10.3292	7.24507	3.95209	9.79015	6.86229	4.42662	8.8977	6.25204	3.99587	9.38739	6.78911	3.97467	3.86445	3.72599	3.41921	-1.0335	1.3133	0.94576	0.075888	0.61455	-1.4058
WAG3382c	Camponotus	lateralis	Wagner H. C.	13	59.97	24.714	9.754	109.925	54.461	15.727	103.877	51.492	19.23	86.379	42.682	15.532	85.428	44.909	16.094	15.955	14.636	11.881	902.106	7.74403	4.97132	3.12314	10.4845	7.37977	3.96573	10.192	7.17579	4.3852	9.29403	6.53315	3.94107	9.24273	6.70142	4.01173	3.99437	3.8257	3.44688	-0.88519	1.4172	1.1489	0.24041	0.57032	-1.2249
WAG3382d	Camponotus	lateralis	Wagner H. C.	13	77.78	29.097	9.648	106.081	49.681	13.611	116.934	57.485	18.588	100	49.453	15.827	95.718	47.756	12.767	12.786	12.567	10.274	1063.1	8.8193	5.39416	3.10612	10.2996	7.04848	3.68931	10.8136	7.58189	4.31138	10	7.03228	3.97832	9.78356	6.91057	3.57309	3.57575	3.545	3.20531	-0.49984	0.98752	1.4212	0.6257	0.50295	-1.9039
WAG3382e	Camponotus	lateralis	Wagner H. C.	13	66.259	28.665	9.757	117.643	62.971	18.511	106.266	54.982	21.064	88.309	45.406	18.222	90.872	48.113	16.107	16.933	14.994	12.041	912.221	8.13996	5.35397	3.12362	10.8463	7.93543	4.30244	10.3085	7.41498	4.58955	9.39729	6.7384	4.26872	9.53268	6.93635	4.01335	4.11497	3.87221	3.47001	-0.65967	2.0338	1.4585	0.5682	0.72854	-1.0954
WAG3382f	Camponotus	lateralis	Wagner H. C.	13	59.811	24.3	8.924	112.978	58.017	16.339	104.124	51.852	21.132	83.241	42.515	17.361	91.515	47.819	14.802	12.873	11.248	9.631	957.628	7.73376	4.9295	2.98731	10.6291	7.61689	4.04215	10.2041	7.20083	4.59696	9.12365	6.52035	4.16665	9.56635	6.91513	3.84734	3.5879	3.3538	3.10339	-1.0141	1.6158	1.3465	0.34931	0.62433	-2.1329
WAG3382g	Camponotus	lateralis	Wagner H. C.	13	85.819	36.572	10.808	131.455	71.361	16.441	134.465	75.679	22.221	113.722	61.008	18.281	103.677	54.513	13.549	14.14	11.937	9.761	1054.78	9.26385	6.04748	3.28755	11.4654	8.44754	4.05475	11.5959	8.69937	4.71392	10.6641	7.81076	4.27563	10.1822	7.38329	3.6809	3.76032	3.455	3.12426	-0.020445	2.1597	2.4513	1.2847	0.84196	-1.9307
WAG3382h	Camponotus	lateralis	Wagner H. C.	13	67.521	27.827	11.139	118.284	61.58	19.381	113.412	60.253	25.569	90.163	46.752	20.6	92.207	49.566	17.544	23.185	19.227	13.855	939.197	8.21712	5.27513	3.33751	10.8758	7.84729	4.40239	10.6495	7.76228	5.05658	9.49542	6.83754	4.53872	9.60245	7.04031	4.18856	4.81508	4.38486	3.72223	-0.49208	2.0995	2.1013	0.81519	0.89423	-0.05344
WAG3382i	Camponotus	lateralis	Wagner H. C.	13	69.491	30.702	11.64	103.752	52.214	16.697	104.939	54.406	21.172	93.606	48.804	19.374	88.61	47.703	17.493	18.94	16.737	13.539	924.43	8.33613	5.54094	3.41174	10.1859	7.22593	4.0862	10.244	7.37604	4.6013	9.67502	6.98599	4.40159	9.41329	6.90674	4.18246	4.35201	4.09109	3.67954	-0.3113	1.3933	1.4352	0.82037	0.79506	-0.60253
WAG3382j	Camponotus	lateralis	Wagner H. C.	13	85.784	36.069	15.551	139.776	78.105	23.614	131.659	72.229	30.084	122.53	68.535	26.429	117.001	66.751	22.636	15.56	14.013	11.466	878.783	9.26197	6.00575	3.94348	11.8227	8.8377	4.85942	11.4743	8.49876	5.48489	11.0693	8.27859	5.14091	10.8167	8.17013	4.75773	3.94462	3.74339	3.38615	0.50596	3.143	3.0033	2.1548	1.965	-1.3711
WAG3388a	Camponotus	lateralis	Wagner H. C.	13	121.716	56.591	13.799	138.944	73.462	18.617	135.66	70.348	22.833	124.191	66.387	19.107	88.84	43.183	14.2	13.855	12.221	10.836	1100.83	11.0325	7.5227	3.7147	11.7875	8.571	4.31474	11.6473	8.38737	4.77839	11.1441	8.14782	4.37116	9.4255	6.57138	3.76829	3.72223	3.49585	3.29181	1.2571	2.5288	2.3884	1.5941	0.41389	-1.7808
WAG3388b	Camponotus	lateralis	Wagner H. C.	13	113.752	51.198	11.325	126.094	63.457	16.379	130.384	67.672	23.341	112.906	56.825	17.157	79.472	37.427	12.562	14.479	13.723	11.731	1073.19	10.6655	7.15528	3.36526	11.2292	7.96599	4.0471	11.4186	8.2263	4.83125	10.6257	7.53824	4.1421	8.91471	6.11776	3.54429	3.80513	3.70446	3.42505	0.75572	1.907	2.3056	1.0811	-0.018854	-1.4539
WAG3388c	Camponotus	lateralis	Wagner H. C.	13	121.884	58.737	16.572	129.796	67.304	18.112	137.799	74.615	27.251	123.81	65.69	21.671	98	49.841	16.183	15.65	15.181	13.206	1092.91	11.0401	7.66401	4.07087	11.3928	8.2039	4.25582	11.7388	8.638	5.22025	11.127	8.10494	4.65521	9.89949	7.05982	4.02281	3.95601	3.89628	3.63401	1.6014	2.2328	2.9025	1.7693	0.86964	-1.0352
WAG3388d	Camponotus	lateralis	Wagner H. C.	13	123.347	54.308	13.449	131.816	65.892	17.24	146.918	79.397	24.872	122.552	62.493	18.174	117.572	63.906	18.566	15.515	15.425	12.9	1238.22	11.1062	7.3694	3.66729	11.4811	8.11739	4.15211	12.121	8.9105	4.98718	11.0703	7.90525	4.2631	10.8431	7.99412	4.30883	3.93891	3.92747	3.59166	1.1827	2.1262	2.9167	1.4106	1.6238	-1.0567
WAG3388e	Camponotus	lateralis	Wagner H. C.	13	103.046	42.52	11.754	123.388	60.706	17.116	122.67	62.011	22.947	116.459	59.548	19.609	99.245	51.226	16.033	16.26	16.245	13.972	1035.61	10.1512	6.52074	3.42841	11.108	7.79141	4.13715	11.0756	7.87471	4.7903	10.7916	7.71674	4.42821	9.96218	7.15723	4.00412	4.03237	4.03051	3.73791	0.46811	1.8921	2.0303	1.3855	0.90894	-0.79562
WAG3388f	Camponotus	lateralis	Wagner H. C.	13	113.56	48.428	12.126	126.981	62.153	16.058	135.342	68.846	22.877	118.178	58.617	17.216	93.867	46.283	15.248	12.577	11.622	10.299	1212.97	10.6565	6.95902	3.48224	11.2686	7.88372	4.00724	11.6337	8.29735	4.78299	10.871	7.65617	4.14922	9.6885	6.80316	3.90487	3.54641	3.40911	3.20921	0.78261	1.8485	2.3506	1.1901	0.64944	-2.0255
WAG3388g	Camponotus	lateralis	Wagner H. C.	13	112.284	48.125	12.565	122.465	55.936	14.958	128.942	60.157	20.349	113.889	54.027	16.471	83.264	38.554	12.962	13.443	12.851	10.946	1174.93	10.5964	6.93722	3.54471	11.0664	7.47904	3.86756	11.3553	7.75609	4.51099	10.6719	7.35031	4.05845	9.12491	6.20919	3.60028	3.66647	3.58483	3.30847	0.81248	1.5124	1.8113	0.96416	0.10147	-1.7306
WAG3388h	Camponotus	lateralis	Wagner H. C.	13	127.361	61.451	15.091	144.898	77.159	20.72	121.857	59.676	23	115.005	56.238	17.04	101.141	54.146	21.384	17.873	15.696	12.616	1149.26	11.2854	7.83907	3.88471	12.0374	8.78402	4.55192	11.0389	7.72502	4.79583	10.724	7.4992	4.12795	10.0569	7.3584	4.62428	4.22765	3.96182	3.5519	1.5659	2.8931	1.9619	1.0806	1.3969	-0.88739
WAG3388i	Camponotus	lateralis	Wagner H. C.	13	110.87	49.529	13.126	126.899	64.433	17.581	134.975	73.837	25.682	119.709	64.656	21.608	96.341	53.45	22.439	18.303	18.985	15.777	1063.98	10.5295	7.03768	3.62298	11.2649	8.02702	4.19297	11.6179	8.59285	5.06774	10.9412	8.0409	4.64844	9.81535	7.31095	4.73698	4.2782	4.35718	3.97203	0.8958	2.0742	2.719	1.6953	1.3914	-0.19177
WAG3388j	Camponotus	lateralis	Wagner H. C.	13	112.662	52.543	11.682	128.358	68.498	17.201	129.632	71.377	23.219	102.733	51.029	16.123	97.437	49.233	14.247	16.914	16.523	14.824	1024.54	10.6142	7.24866	3.41789	11.3295	8.27635	4.14741	11.3856	8.44849	4.81861	10.1357	7.14346	4.01535	9.87102	7.01662	3.77452	4.11266	4.06485	3.85019	0.81916	2.1447	2.3802	0.72605	0.69027	-0.62529
WAG3390a	Camponotus	lateralis	Wagner H. C.	13	68.306	28.382	8.348	99.559	47.328	14.809	96.85	48.484	22.227	89.249	45.669	17.564	97.225	52.768	16.932	19.163	21.011	15.743	966.441	8.26474	5.32748	2.88929	9.97793	6.87953	3.84825	9.84124	6.96305	4.71455	9.44717	6.75788	4.19094	9.86027	7.26416	4.11485	4.37756	4.58378	3.96774	-0.83266	0.98748	1.2519	0.53415	0.99302	0.043635
WAG3390b	Camponotus	lateralis	Wagner H. C.	13	86.654	41.013	10.936	126.51	71.807	19.373	116.208	65.388	22.695	107.654	59.645	19.711	95.848	50.948	15.385	32.084	21.077	11.453	963.292	9.30881	6.40414	3.30696	11.2477	8.4739	4.40148	10.78	8.08628	4.76393	10.3756	7.72302	4.43971	9.7902	7.13779	3.92237	5.66427	4.59097	3.38423	0.12886	2.4345	2.0192	1.2943	0.80814	0.34129
WAG3390c	Camponotus	lateralis	Wagner H. C.	13	80.114	36.273	8.919	97.417	48.54	13.093	85.257	43.313	16.28	82.913	44.487	15.798	85.968	45.467	13.301	15.222	15.55	11.818	958.671	8.95064	6.02271	2.98647	9.87001	6.96707	3.61843	9.23347	6.58126	4.03485	9.10566	6.66986	3.97467	9.27189	6.74292	3.64705	3.90154	3.94335	3.43773	-0.35136	0.78185	0.33953	0.26896	0.36276	-1.1963
WAG3390d	Camponotus	lateralis	Wagner H. C.	13	60.852	25.523	7.89	96.391	46.004	11.307	87.974	42.673	13.481	71.964	35.22	11.427	68.777	34.985	11.398	15.275	14.99	11.29	945.728	7.80077	5.05203	2.80891	9.81789	6.78262	3.36259	9.37945	6.53246	3.67165	8.48316	5.93464	3.38038	8.29319	5.91481	3.37609	3.90832	3.87169	3.36006	-1.1033	0.4615	0.042069	-0.56802	-0.35158	-1.314
WAG3390e	Camponotus	lateralis	Wagner H. C.	13	61.794	27.007	8.574	89.879	42.818	12.797	77.869	38.969	17.267	71.641	36.908	14.866	100.042	55.974	18.828	18.487	20.063	14.959	949.697	7.86092	5.19683	2.92814	9.48045	6.54355	3.57729	8.82434	6.24252	4.15536	8.4641	6.0752	3.85565	10.0021	7.48158	4.33912	4.29965	4.47917	3.86769	-0.94092	0.48185	0.1924	-0.19279	1.2489	-0.17033
WAG3390f	Camponotus	lateralis	Wagner H. C.	13	66.278	31.322	11.485	81.849	40.891	14.474	81.665	41.079	18.499	78.858	42.182	17.811	83.312	45.632	14.897	15.476	14.804	10.984	940.794	8.14113	5.59661	3.38895	9.04704	6.39461	3.80447	9.03687	6.40929	4.30105	8.8802	6.49477	4.22031	9.12754	6.75515	3.85966	3.93395	3.8476	3.31421	-0.35702	0.52414	0.44572	0.31726	0.46594	-1.3559
WAG3390g	Camponotus	lateralis	Wagner H. C.	13	69.798	30.669	9.205	98.521	49.343	14.517	103.248	53.725	20.968	79.225	42.427	17.401	76.742	40.952	14.756	17.021	17.761	13.311	956.466	8.35452	5.53796	3.03397	9.92577	7.02446	3.81012	10.1611	7.32973	4.57908	8.90084	6.5136	4.17145	8.76025	6.39937	3.84135	4.12565	4.21438	3.64842	-0.61968	0.99497	1.3744	0.29574	0.23392	-0.66924
[truncated: 455 more rows]

## Sheet: color_Euclidean_distances
Nest ID	Crematogaster	WAG3185	WAG3193	WAG3195	WAG3169	WAG3178	WAG3182	WAG3151	WAG3153	WAG3160	WAG3165	WAG3137	WAG3139	WAG3141	WAG3144	WAG3116	WAG3120	WAG3123	WAG3124	WAG3126	WAG3128	WAG3094	WAG3105	WAG3108	WAG3083	WAG3086	WAG3089	WAG3069	WAG3074	WAG3046	WAG3054	WAG3057	WAG3061	WAG3130	WAG3027	WAG3032	WAG3034	WAG3036	WAG3039	KRA3	KRA6	KRA8	KRA9	KRA12	WAG3403	WAG3409	WAG3411	WAG3383	WAG3391
[truncated: 120 more rows]
[truncated: 16 more columns]

[truncated: 1 more sheets: size_Euclidean_differences]
